# Supplementary material for: Where the wild things are: genetic associations of environmental adaptation in the Oryza rufipogon species complex
Source: G3 (Bethesda). 2023 Jun 9;13(8):jkad128. doi: 10.1093/g3journal/jkad128 (PMC10411557; doi:10.1093/g3journal/jkad128)
Supplement: jkad128_Supplementary_Data [file jkad128_supplementary_data.zip]

Archive with 2 entries (2 files):
- Supplemental Figures envGWAS_revision_230502.pdf
- Supp_tables_ALL_revision_230502_no_color.xlsx
