# Supplementary material for: Where the wild things are: genetic associations of environmental adaptation in the Oryza rufipogon species complex
Source: G3 (Bethesda). 2023 Jun 9;13(8):jkad128. doi: 10.1093/g3journal/jkad128 (PMC10411557; doi:10.1093/g3journal/jkad128)
Supplement: jkad128_Supplementary_Data [file jkad128_supplementary_data.zip › Supp_tables_ALL_revision_230502_no_color.xlsx]

## Sheet: Table_S1
Table S1. Gene models found within 150kb of a significant SNP identified in GWA runs on phenotype PCs and environmental variables
panel	locus	chrom	pos	variable	variable_full_name	gene_id	gene_name	gene_pos_sart	gene_pos_end	gene_description
200	L02_13030761_13030766	2	13030763	PC4		Os02g0322251		12893592	12894722	Hypothetical protein
200	L02_13030761_13030766	2	13030763	PC4		Os02g0322400		12893632	12894978	Similar to NPKL2 (Fragment)
200	L02_13030761_13030766	2	13030763	PC4		Os02g0322500		12903043	12905272	Non-protein coding transcript
200	L02_13030761_13030766	2	13030763	PC4		Os02g0323000	OsABCB10	12923864	12927803	Similar to Felis catus multi-drug resistance related (Fragment)
200	L02_13030761_13030766	2	13030763	PC4		Os02g0323300		12929556	12931919	Hypothetical protein
200	L02_13030761_13030766	2	13030763	PC4		Os02g0323600	OsCYP51H4	12970223	12972230	Similar to Cytochrome P450-like protein
200	L02_13030761_13030766	2	13030763	PC4		Os02g0324200		13002652	13005194	Conserved hypothetical protein
200	L02_13030761_13030766	2	13030763	PC4		Os02g0324300		13007000	13013048	Protein of unknown function DUF572 family protein
200	L02_13030761_13030766	2	13030763	PC4		Os02g0324400	FOS1	13014487	13015524	Secreted protein with a CLE domain%2C Maintenance of the floral meristem (FM) and the vegetative shoot apical meristem (SAM
200	L02_13030761_13030766	2	13030763	PC4		Os02g0324500	RPS7	13024991	13027049	Similar to Ribosomal protein S7
200	L02_13030761_13030766	2	13030763	PC4		Os02g0324700		13039013	13040252	Similar to senescence-associated protein
200	L02_13030761_13030766	2	13030763	PC4		Os02g0325100	OsRpt3	13059150	13063759	Similar to 26S protease regulatory subunit 6B (MIP224) (MB67 interacting protein) (TAT-binding protein-7) (TBP-7)
200	L02_13030761_13030766	2	13030763	PC4		Os02g0325300		13069307	13077970	Similar to autoinhibited H+ ATPase
200	L02_13030761_13030766	2	13030763	PC4		Os02g0325401		13084011	13089153	Phosphoglycerate mutase domain containing protein
200	L02_13030761_13030766	2	13030763	PC4		Os02g0325600	NIGT1	13096088	13098218	Nitrate-inducible and autorepressible transcriptional repressor%2C Nitrogen respons
200	L02_13030761_13030766	2	13030763	PC4		Os02g0325800		13096363	13097514	Hypothetical protein
200	L02_13030761_13030766	2	13030763	PC4		Os02g0326000		13119924	13127006	Protein of unknown function DUF2232%2C membrane domain containing protein
200	L02_13030761_13030766	2	13030763	PC4		Os02g0326100		13122304	13127037	Hypothetical gene
200	L02_13030761_13030766	2	13030763	PC4		Os02g0326200		13127080	13132370	Nucleotide-binding%2C alpha-beta plait domain containing protein
200	L02_13030761_13030766	2	13030763	PC4		Os02g0326500		13137869	13141251	Similar to targeting protein-related
200	L02_13030761_13030766	2	13030763	PC4		Os02g0326600		13146575	13149697	Similar to Pattern formation protein EMB30
200	L02_13030761_13030766	2	13030763	PC4		Os02g0326700	OsRhmbd6	13156600	13163831	Peptidase S54%2C rhomboid domain containing protein
200	L02_13030761_13030766	2	13030763	PC4		Os02g0327000	OsGAP1	13173784	13176182	C2 domain containing protein
200	L02_13030761_13030766	2	13030763	PC4		Os02g0327100	OsTTN5	13179053	13184657	Similar to ARL2 G-protein
200	L02_27153172_27153172	2	27153172	PC4		Os02g0665200		27010437	27015186	Mitochondrial substrate carrier family protein
200	L02_27153172_27153172	2	27153172	PC4		Os02g0665250		27015219	27015749	Conserved hypothetical protein
200	L02_27153172_27153172	2	27153172	PC4		Os02g0665300	OsSP1	27018440	27021717	Peptidase S8%2C subtilisin-related domain containing protein
200	L02_27153172_27153172	2	27153172	PC4		Os02g0665350		27019536	27021968	Hypothetical gene
200	L02_27153172_27153172	2	27153172	PC4		Os02g0665400	OsPUB60	27023005	27028418	Similar to Interleukin-1 receptor-associated kinase 1 (EC 2.7.1.37) (IRAK-1). Splice isoform 2
200	L02_27153172_27153172	2	27153172	PC4		Os02g0665500		27026502	27028416	Similar to U-box domain containing protein%2C expressed
200	L02_27153172_27153172	2	27153172	PC4		Os02g0665600		27028662	27034653	Hypothetical protein
200	L02_27153172_27153172	2	27153172	PC4		Os02g0665800	OsPUB55	27029085	27034764	UspA domain containing protein
200	L02_27153172_27153172	2	27153172	PC4		Os02g0666000		27035398	27036001	Conserved hypothetical protein
200	L02_27153172_27153172	2	27153172	PC4		Os02g0666200	OsPIP1a	27044341	27047381	Aquaporin
200	L02_27153172_27153172	2	27153172	PC4		Os02g0666250		27046312	27046632	Hypothetical gene
200	L02_27153172_27153172	2	27153172	PC4		Os02g0666300	YDA2	27048920	27061955	Similar to MAP3Ka
200	L02_27153172_27153172	2	27153172	PC4		Os02g0666500		27063117	27065233	Similar to Cytochrome P450
200	L02_27153172_27153172	2	27153172	PC4		Os02g0666550		27064898	27065125	Hypothetical protein
200	L02_27153172_27153172	2	27153172	PC4		Os02g0666600		27073256	27074090	Harpin-induced 1 domain containing protein
200	L02_27153172_27153172	2	27153172	PC4		Os02g0666700		27077280	27079003	Permease for cytosine/purines%2C uracil%2C thiamine%2C allantoin family protein
200	L02_27153172_27153172	2	27153172	PC4		Os02g0666800		27079298	27082610	Protein of unknown function DUF788 family protein
200	L02_27153172_27153172	2	27153172	PC4		Os02g0666900		27082915	27083644	Zinc finger%2C RING-type domain containing protein
200	L02_27153172_27153172	2	27153172	PC4		Os02g0667000		27084368	27085116	Complex 1 LYR protein family protein
200	L02_27153172_27153172	2	27153172	PC4		Os02g0667050		27086935	27087479	Hypothetical gene
200	L02_27153172_27153172	2	27153172	PC4		Os02g0667100		27092039	27092735	Conserved hypothetical protein
200	L02_27153172_27153172	2	27153172	PC4		Os02g0667300		27097794	27098562	Alcohol dehydrogenase superfamily%2C zinc-containing protein
200	L02_27153172_27153172	2	27153172	PC4		Os02g0667500		27103466	27105886	Similar to tetracycline transporter protein
200	L02_27153172_27153172	2	27153172	PC4		Os02g0667600		27105876	27110712	Similar to cDNA clone:002-146-F05%2C full insert sequence
200	L02_27153172_27153172	2	27153172	PC4		Os02g0668000		27118006	27122427	Membrane protein%2C At2g17000%2C predicted domain containing protein
200	L02_27153172_27153172	2	27153172	PC4		Os02g0668100	OsGGPPS2	27120685	27124462	Similar to Geranylgeranyl-diphosphate synthase
200	L02_27153172_27153172	2	27153172	PC4		Os02g0668350		27133978	27134211	Similar to predicted protein
200	L02_27153172_27153172	2	27153172	PC4		Os02g0668400		27134555	27136681	tRNA pseudouridine synthase family protein
200	L02_27153172_27153172	2	27153172	PC4		Os02g0668500		27137230	27138285	Cellular retinaldehyde-binding/triple function%2C C-terminal domain containing protein
200	L02_27153172_27153172	2	27153172	PC4		Os02g0668700		27148056	27149208	Non-protein coding transcript
200	L02_27153172_27153172	2	27153172	PC4		Os02g0668900	OsGELP41	27156852	27158339	Similar to H0211B05.3 protein
200	L02_27153172_27153172	2	27153172	PC4		Os02g0669000	OsGELP42	27158353	27162721	Lipase%2C GDSL domain containing protein
200	L02_27153172_27153172	2	27153172	PC4		Os02g0669100	LIP9	27165514	27166898	Dehydrin family protein
200	L02_27153172_27153172	2	27153172	PC4		Os02g0669366		27183081	27184055	Hypothetical gene
200	L02_27153172_27153172	2	27153172	PC4		Os02g0669500		27183731	27184188	Similar to H0211B05.7 protein
200	L02_27153172_27153172	2	27153172	PC4		Os02g0669700		27188020	27191898	Nucleotide-binding%2C alpha-beta plait domain containing protein
200	L02_27153172_27153172	2	27153172	PC4		Os02g0669900		27204540	27207676	Similar to H0211B05.8 protein
200	L02_27153172_27153172	2	27153172	PC4		Os02g0670000		27208208	27212638	Protein of unknown function DUF300 family protein
200	L02_27153172_27153172	2	27153172	PC4		Os02g0670100	OsRLCK82	27215205	27217721	Similar to protein kinase APK1B
200	L02_27153172_27153172	2	27153172	PC4		Os02g0670200		27215225	27215836	Hypothetical protein
200	L02_27153172_27153172	2	27153172	PC4		Os02g0670300		27221189	27221234	Non-protein coding transcript
200	L02_27153172_27153172	2	27153172	PC4		Os02g0670400		27225269	27226956	Similar to HMGc1 protein
200	L02_27153172_27153172	2	27153172	PC4		Os02g0670500	OsRALF-8	27228831	27229723	Rapid ALkalinization Factor family protein
200	L02_27153172_27153172	2	27153172	PC4		Os02g0670700		27237052	27241155	Pentatricopeptide repeat domain containing protein
200	L02_27153172_27153172	2	27153172	PC4		Os02g0670900	OsANT3	27244843	27246916	Similar to amino acid transport protein
200	L02_27153172_27153172	2	27153172	PC4		Os02g0671100	MAIF1	27248839	27250065	Cyclin-like F-box domain containing protein
200	L02_27153172_27153172	2	27153172	PC4		Os02g0671200	Os_F0676	27262061	27263495	Protein of unknown function DUF295 domain containing protein
200	L02_27153172_27153172	2	27153172	PC4		Os02g0671300	OsbHLH076	27266202	27269207	Basic helix-loop-helix dimerisation region bHLH domain containing protein
200	L02_27153172_27153172	2	27153172	PC4		Os02g0671400		27273361	27279579	Hypothetical gene
200	L02_27153172_27153172	2	27153172	PC4		Os02g0671800		27297098	27300008	Integrase%2C catalytic core domain containing protein
200	L09_21212206_21276190	9	21255823	PC2		Os09g0536700	OsMFS5	21110946	21114330	Similar to predicted protein
200	L09_21212206_21276190	9	21255823	PC2		Os09g0536800		21112419	21114635	Hypothetical protein
200	L09_21212206_21276190	9	21255823	PC2		Os09g0537000		21131907	21134239	Hypothetical protein
200	L09_21212206_21276190	9	21255823	PC2		Os09g0537100		21132791	21134350	Conserved hypothetical protein
200	L09_21212206_21276190	9	21255823	PC2		Os09g0537200		21134490	21136784	Conserved hypothetical protein
200	L09_21212206_21276190	9	21255823	PC2		Os09g0537600	OsCYP21-1	21151781	21154358	Similar to Cyclophilin-like protein (Single domain cyclophilin type peptidyl- prolyl cis-trans isomerase)
200	L09_21212206_21276190	9	21255823	PC2		Os09g0537700	RNS4	21155963	21157945	S-like ribonuclease%2C Salinity tolerance%2C Abiotic stress response%2C Regulation of photomorphogenesi
200	L09_21212206_21276190	9	21255823	PC2		Os09g0538000	OsRNS5	21165219	21167647	Ribonuclease T2 family protein
200	L09_21212206_21276190	9	21255823	PC2		Os09g0538200	OsPAD1	21171690	21173884	Proteasome subunit alpha type 7 (EC 3.4.25.1) (20S proteasome alpha subunit D) (20S proteasome subunit alpha-4)
200	L09_21212206_21276190	9	21255823	PC2		Os09g0538400	R2R3-MYB	21189530	21190738	Similar to P-type R2R3 Myb protein (Fragment)
200	L09_21212206_21276190	9	21255823	PC2		Os09g0538450		21196428	21197328	Conserved hypothetical protein
200	L09_21212206_21276190	9	21255823	PC2		Os09g0538500		21197503	21199688	Similar to Male sterility MS5
200	L09_21212206_21276190	9	21255823	PC2		Os09g0538600		21199731	21202763	Similar to Peroxisome type ascorbate peroxidase
200	L09_21212206_21276190	9	21255823	PC2		Os09g0538700		21208855	21213168	Protein of unknown function DUF632 domain containing protein
200	L09_21212206_21276190	9	21255823	PC2		Os09g0538800	OsNTMC2T1.2	21213340	21222936	Similar to Synaptotagmin C
200	L09_21212206_21276190	9	21255823	PC2		Os09g0538901		21213431	21217362	Hypothetical protein
200	L09_21212206_21276190	9	21255823	PC2		Os09g0539000		21224394	21225635	Hypothetical conserved gene
200	L09_21212206_21276190	9	21255823	PC2		Os09g0539100	DHQS	21225961	21229331	Similar to 3-dehydroquinate synthase-like protein
200	L09_21212206_21276190	9	21255823	PC2		Os09g0539200	OsBgal11	21230192	21235993	Similar to Relative to SR12 protein (Fragment)
200	L09_21212206_21276190	9	21255823	PC2		Os09g0539400	OsMCM10	21239649	21242340	Similar to MCM10 minichromosome maintenance deficient 10
200	L09_21212206_21276190	9	21255823	PC2		Os09g0539500	OSK20	21243207	21245827	Similar to SKP1-like protein 1A
200	L09_21212206_21276190	9	21255823	PC2		Os09g0539700		21251878	21252735	Conserved hypothetical protein
200	L09_21212206_21276190	9	21255823	PC2		Os09g0539800		21254336	21255108	Similar to Acyl carrier protein III%2C chloroplast precursor (ACP III)
200	L09_21212206_21276190	9	21255823	PC2		Os09g0539901		21260360	21261082	Hypothetical gene
200	L09_21212206_21276190	9	21255823	PC2		Os09g0540000		21261357	21261902	Hypothetical gene
200	L09_21212206_21276190	9	21255823	PC2		Os09g0540150		21263178	21263586	Conserved hypothetical protein
200	L09_21212206_21276190	9	21255823	PC2		Os09g0540300		21266324	21267787	Protein of unknown function DUF247%2C plant domain containing protein
200	L09_21212206_21276190	9	21255823	PC2		Os09g0540325		21266361	21267678	Hypothetical protein
200	L09_21212206_21276190	9	21255823	PC2		Os09g0540350		21268525	21273225	Non-protein coding transcript
200	L09_21212206_21276190	9	21255823	PC2		Os09g0540400	OsGELP100	21270652	21272588	Similar to Anther-specific proline-rich protein APG
200	L09_21212206_21276190	9	21255823	PC2		Os09g0540500	OsMED4	21274824	21276300	Mediator complex%2C subunit Med4 domain containing protein
200	L09_21212206_21276190	9	21255823	PC2		Os09g0540600	OsWD40-173	21276447	21280591	Similar to WD-40 repeat protein MSI1
200	L09_21212206_21276190	9	21255823	PC2		Os09g0540800	BZIP77	21292024	21293396	Basic leucine zipper (bZIP)-containing transcription factor%2C Promotion of flowerin
200	L09_21212206_21276190	9	21255823	PC2		Os09g0540900		21300058	21304309	Hypothetical conserved gene
200	L09_21212206_21276190	9	21255823	PC2		Os09g0541000	OsPIP2	21310132	21311479	Similar to Aquaporin 2
200	L09_21212206_21276190	9	21255823	PC2		Os09g0541050		21310165	21310918	Hypothetical protein
200	L09_21212206_21276190	9	21255823	PC2		Os09g0541100	OsUCL32	21313150	21313821	Cupredoxin domain containing protein
200	L09_21212206_21276190	9	21255823	PC2		Os09g0541300		21320562	21321181	Conserved hypothetical protein
200	L09_21212206_21276190	9	21255823	PC2		Os09g0541500		21330747	21332728	Sedlin domain containing protein
200	L09_21212206_21276190	9	21255823	PC2		Os09g0541600		21333249	21335104	Conserved hypothetical protein
200	L09_21212206_21276190	9	21255823	PC2		Os09g0541700		21336572	21338480	Similar to mRNA%2C clone: RTFL01-25-P14
200	L09_21212206_21276190	9	21255823	PC2		Os09g0541900		21338806	21342208	Similar to 26S proteasome subunit RPN3a
200	L09_21212206_21276190	9	21255823	PC2		Os09g0542000		21343538	21346643	Similar to Ribonuclease P
200	L09_21212206_21276190	9	21255823	PC2		Os09g0542100		21347264	21350949	Peptidase A1 domain containing protein
200	L09_21212206_21276190	9	21255823	PC2		Os09g0542200		21355221	21357846	Thioredoxin-like fold domain containing protein
200	L09_21212206_21276190	9	21255823	PC2		Os09g0542500		21367019	21370174	Domain of unknown function DUF632 domain containing protein
200	L09_21212206_21276190	9	21255823	PC2		Os09g0542550		21369315	21370175	Hypothetical protein
200	L09_21212206_21276190	9	21255823	PC2		Os09g0542600		21370810	21372435	Similar to RING-H2 finger protein ATL1I
200	L09_21212206_21276190	9	21255823	PC2		Os09g0542700		21375813	21378542	Protein phosphatase 2A%2C regulatory B subunit%2C B56 family protein
200	L09_21212206_21276190	9	21255823	PC2		Os09g0542800		21381391	21383318	Pentatricopeptide repeat domain containing protein
200	L09_21212206_21276190	9	21255823	PC2		Os09g0542900		21386018	21387018	Conserved hypothetical protein
200	L09_21212206_21276190	9	21255823	PC2		Os09g0543100	OsPLDdelta1	21391774	21397922	Similar to predicted protein
full	L02_21226864_21226875	2	21226870	ocd_deep	Organic Carbon Density Subsoil	Os02g0557100		21082668	21088255	AIG1 domain containing protein
full	L02_21226864_21226875	2	21226870	ocd_deep	Organic Carbon Density Subsoil	Os02g0557150		21084125	21088051	Non-protein coding transcript
full	L02_21226864_21226875	2	21226870	ocd_deep	Organic Carbon Density Subsoil	Os02g0557200	OsARF7	21098190	21103974	Similar to Auxin response factor 1
full	L02_21226864_21226875	2	21226870	ocd_deep	Organic Carbon Density Subsoil	Os02g0557250		21102291	21103546	Non-protein coding transcript
full	L02_21226864_21226875	2	21226870	ocd_deep	Organic Carbon Density Subsoil	Os02g0557300		21104701	21108054	Similar to RING-H2 finger protein ATL1G
full	L02_21226864_21226875	2	21226870	ocd_deep	Organic Carbon Density Subsoil	Os02g0557500	OsC3H16	21113982	21115838	Zinc finger%2C CCCH-type domain containing protein
full	L02_21226864_21226875	2	21226870	ocd_deep	Organic Carbon Density Subsoil	Os02g0557600		21115929	21122111	Translation initiation factor SUI1 domain containing protein
full	L02_21226864_21226875	2	21226870	ocd_deep	Organic Carbon Density Subsoil	Os02g0557700		21122299	21125132	Short-chain dehydrogenase/reductase SDR domain containing protein
full	L02_21226864_21226875	2	21226870	ocd_deep	Organic Carbon Density Subsoil	Os02g0557800	OSRR2	21128650	21131368	A-type response regulator%2C Cytokinin signalin
full	L02_21226864_21226875	2	21226870	ocd_deep	Organic Carbon Density Subsoil	Os02g0558100	OsCBSCLC3	21150702	21161514	Similar to Chloride channel (Fragment)
full	L02_21226864_21226875	2	21226870	ocd_deep	Organic Carbon Density Subsoil	Os02g0558200		21151016	21156623	Hypothetical protein
full	L02_21226864_21226875	2	21226870	ocd_deep	Organic Carbon Density Subsoil	Os02g0558300		21165035	21165686	ThiamineS domain containing protein
full	L02_21226864_21226875	2	21226870	ocd_deep	Organic Carbon Density Subsoil	Os02g0558500		21171076	21173954	Conserved hypothetical protein
full	L02_21226864_21226875	2	21226870	ocd_deep	Organic Carbon Density Subsoil	Os02g0558600		21174988	21180171	Conserved hypothetical protein
full	L02_21226864_21226875	2	21226870	ocd_deep	Organic Carbon Density Subsoil		OsERF	21184134	21184694
full	L02_21226864_21226875	2	21226870	ocd_deep	Organic Carbon Density Subsoil	Os02g0559300	Orysa	21225043	21228707	Hypothetical conserved gene
full	L02_21226864_21226875	2	21226870	ocd_deep	Organic Carbon Density Subsoil	Os02g0559400	OPR8	21228965	21231366	12-oxophytodienoic acid reductase (EC:1.3.1.-)%2C Jasmonic acid (JA)-mediated defense signalin
full	L02_21226864_21226875	2	21226870	ocd_deep	Organic Carbon Density Subsoil	Os02g0559925		21229067	21230820	Hypothetical protein
full	L02_21226864_21226875	2	21226870	ocd_deep	Organic Carbon Density Subsoil	Os02g0560450		21234555	21235372	Cytochrome c oxidase biogenesis protein Cmc1-like domain containing protein
full	L02_21226864_21226875	2	21226870	ocd_deep	Organic Carbon Density Subsoil	Os02g0559500		21246217	21246756	Conserved hypothetical protein
full	L02_21226864_21226875	2	21226870	ocd_deep	Organic Carbon Density Subsoil	Os02g0559800	EL5	21250083	21251343	RING-H2 type E3 ubiquitin ligase%2C Root development%2C Maintenance of cell viability after the initiation of root primordial formation%2C Defense respons
full	L02_21226864_21226875	2	21226870	ocd_deep	Organic Carbon Density Subsoil	Os02g0559900		21255243	21255782	Conserved hypothetical protein
full	L02_21226864_21226875	2	21226870	ocd_deep	Organic Carbon Density Subsoil	Os02g0560200	EL5	21259109	21260369	RING-H2 type E3 ubiquitin ligase%2C Root development%2C Maintenance of cell viability after the initiation of root primordial formation%2C Defense respons
full	L02_21226864_21226875	2	21226870	ocd_deep	Organic Carbon Density Subsoil	Os02g0560300		21264269	21264808	Conserved hypothetical protein
full	L02_21226864_21226875	2	21226870	ocd_deep	Organic Carbon Density Subsoil	Os02g0560600	EL5	21268135	21269395	RING-H2 type E3 ubiquitin ligase%2C Root development%2C Maintenance of cell viability after the initiation of root primordial formation%2C Defense respons
full	L02_21226864_21226875	2	21226870	ocd_deep	Organic Carbon Density Subsoil	Os02g0560700		21273295	21273834	Conserved hypothetical protein
full	L02_21226864_21226875	2	21226870	ocd_deep	Organic Carbon Density Subsoil	Os02g0561000	EL5	21277161	21278421	RING-H2 type E3 ubiquitin ligase%2C Root development%2C Maintenance of cell viability after the initiation of root primordial formation%2C Defense respons
full	L02_21226864_21226875	2	21226870	ocd_deep	Organic Carbon Density Subsoil	Os02g0561100		21282321	21282860	Conserved hypothetical protein
full	L02_21226864_21226875	2	21226870	ocd_deep	Organic Carbon Density Subsoil	Os02g0561400	EL5	21286187	21287447	RING-H2 type E3 ubiquitin ligase%2C Root development%2C Maintenance of cell viability after the initiation of root primordial formation%2C Defense respons
full	L02_21226864_21226875	2	21226870	ocd_deep	Organic Carbon Density Subsoil	Os02g0561500		21290398	21291741	Monooxygenase%2C FAD-binding domain containing protein
full	L02_21226864_21226875	2	21226870	ocd_deep	Organic Carbon Density Subsoil	Os02g0561800	EL5	21295214	21296474	RING-H2 type E3 ubiquitin ligase%2C Root development%2C Maintenance of cell viability after the initiation of root primordial formation%2C Defense respons
full	L02_21226864_21226875	2	21226870	ocd_deep	Organic Carbon Density Subsoil	Os02g0561900		21303988	21308677	Similar to E3 ubiquitin-protein ligase EL5
full	L02_21226864_21226875	2	21226870	ocd_deep	Organic Carbon Density Subsoil	Os02g0562000		21311981	21312243	Hypothetical protein
full	L02_21226864_21226875	2	21226870	ocd_deep	Organic Carbon Density Subsoil	Os02g0562100	XRCC3	21312002	21312874	DNA repair and recombination%2C RecA-like domain containing protein
full	L02_21226864_21226875	2	21226870	ocd_deep	Organic Carbon Density Subsoil	Os02g0562300		21319944	21325117	Calmodulin binding protein-like family protein
full	L02_21226864_21226875	2	21226870	ocd_deep	Organic Carbon Density Subsoil	Os02g0562350		21324192	21324772	Non-protein coding transcript
full	L02_21226864_21226875	2	21226870	ocd_deep	Organic Carbon Density Subsoil	Os02g0562400		21325447	21328424	Ankyrin repeat containing protein
full	L02_21226864_21226875	2	21226870	ocd_deep	Organic Carbon Density Subsoil	Os02g0562600	OsMLO10	21330472	21335235	Similar to Seven trans-membrane protein (Fragment)
full	L02_21226864_21226875	2	21226870	ocd_deep	Organic Carbon Density Subsoil	Os02g0562700	OsGLYR1	21344262	21348564	Similar to Gamma hydroxybutyrate dehydrogenase (EC 1.1.1.61)
full	L02_21226864_21226875	2	21226870	ocd_deep	Organic Carbon Density Subsoil	Os02g0563000	OsKMD3	21365479	21366789	Hypothetical conserved gene
full	L03_29472050_29472050	3	29472050	ocd_deep	Organic Carbon Density Subsoil	Os03g0722700		29323875	29326305	Conserved hypothetical protein
full	L03_29472050_29472050	3	29472050	ocd_deep	Organic Carbon Density Subsoil	Os03g0722800	OsFbox171	29329004	29336560	Similar to F-box domain containing protein
full	L03_29472050_29472050	3	29472050	ocd_deep	Organic Carbon Density Subsoil	Os03g0723000	OsSCRL	29370719	29372888	GRAS transcription factor domain containing protein
full	L03_29472050_29472050	3	29472050	ocd_deep	Organic Carbon Density Subsoil	Os03g0723400	OsEnS-53	29386204	29388055	Similar to UFG2
full	L03_29472050_29472050	3	29472050	ocd_deep	Organic Carbon Density Subsoil	Os03g0723600		29397649	29401365	Conserved hypothetical protein
full	L03_29472050_29472050	3	29472050	ocd_deep	Organic Carbon Density Subsoil	Os03g0723700		29401966	29403115	Conserved hypothetical protein
full	L03_29472050_29472050	3	29472050	ocd_deep	Organic Carbon Density Subsoil	Os03g0723800		29402029	29403025	Hypothetical protein
full	L03_29472050_29472050	3	29472050	ocd_deep	Organic Carbon Density Subsoil	Os03g0724000		29411791	29412115	Similar to flavonol-3-O-glycoside-7-O-glucosyltransferase 1
full	L03_29472050_29472050	3	29472050	ocd_deep	Organic Carbon Density Subsoil	Os03g0724100		29421194	29425439	Phosphatidylinositol transfer protein-like%2C N-terminal domain containing protein
full	L03_29472050_29472050	3	29472050	ocd_deep	Organic Carbon Density Subsoil	Os03g0724300		29426411	29430915	Tyrosine protein kinase domain containing protein
full	L03_29472050_29472050	3	29472050	ocd_deep	Organic Carbon Density Subsoil	Os03g0724400		29426851	29429169	Non-protein coding transcript
full	L03_29472050_29472050	3	29472050	ocd_deep	Organic Carbon Density Subsoil	Os03g0724500		29448215	29450245	Conserved hypothetical protein
full	L03_29472050_29472050	3	29472050	ocd_deep	Organic Carbon Density Subsoil	Os03g0724600		29451126	29453520	Conserved hypothetical protein
full	L03_29472050_29472050	3	29472050	ocd_deep	Organic Carbon Density Subsoil	Os03g0724700		29454977	29457859	Similar to cDNA clone:002-104-C06%2C full insert sequence
full	L03_29472050_29472050	3	29472050	ocd_deep	Organic Carbon Density Subsoil	Os03g0724800		29457009	29458702	Conserved hypothetical protein
full	L03_29472050_29472050	3	29472050	ocd_deep	Organic Carbon Density Subsoil	Os03g0725000	OsRpl6-1	29462922	29465691	Mitochondrial 60S ribosomal protein L6
full	L03_29472050_29472050	3	29472050	ocd_deep	Organic Carbon Density Subsoil	Os03g0725050		29467591	29468655	Conserved hypothetical protein
full	L03_29472050_29472050	3	29472050	ocd_deep	Organic Carbon Density Subsoil	Os03g0725100		29474212	29478019	Conserved hypothetical protein
full	L03_29472050_29472050	3	29472050	ocd_deep	Organic Carbon Density Subsoil	Os03g0725200		29479234	29479879	Hypothetical protein
full	L03_29472050_29472050	3	29472050	ocd_deep	Organic Carbon Density Subsoil	Os03g0725300		29480319	29484892	Metallophosphoesterase domain containing protein
full	L03_29472050_29472050	3	29472050	ocd_deep	Organic Carbon Density Subsoil	Os03g0725400	OsWDR5a	29486017	29490529	Similar to WD-repeat protein 5 (BMP2-induced 3-kb gene protein) (WD-repeat protein BIG-3)
full	L03_29472050_29472050	3	29472050	ocd_deep	Organic Carbon Density Subsoil	Os03g0725601		29487579	29490095	Non-protein coding transcript
full	L03_29472050_29472050	3	29472050	ocd_deep	Organic Carbon Density Subsoil	Os03g0725800	OsbHLH018	29516834	29519083	Helix-loop-helix DNA-binding domain containing protein
full	L03_29472050_29472050	3	29472050	ocd_deep	Organic Carbon Density Subsoil	Os03g0726100	OsTubA3	29526118	29529001	Similar to Tubulin alpha-1 chain (Alpha-1 tubulin)
full	L03_29472050_29472050	3	29472050	ocd_deep	Organic Carbon Density Subsoil	Os03g0726150		29527406	29527975	Hypothetical gene
full	L03_29472050_29472050	3	29472050	ocd_deep	Organic Carbon Density Subsoil	Os03g0726200	OsITPK3	29535973	29543273	Similar to Hydroxyproline-rich glycoprotein DZ-HRGP precursor
full	L03_29472050_29472050	3	29472050	ocd_deep	Organic Carbon Density Subsoil	Os03g0726300	OsOSCA2.3	29543831	29550120	Protein of unknown function DUF221 domain containing protein
full	L03_29472050_29472050	3	29472050	ocd_deep	Organic Carbon Density Subsoil	Os03g0726350		29544347	29548979	Non-protein coding transcript
full	L03_29472050_29472050	3	29472050	ocd_deep	Organic Carbon Density Subsoil	Os03g0726400		29556656	29559551	Conserved hypothetical protein
full	L03_29472050_29472050	3	29472050	ocd_deep	Organic Carbon Density Subsoil	Os03g0726500		29560551	29565846	Protein of unknown function DUF81 domain containing protein
full	L03_29472050_29472050	3	29472050	ocd_deep	Organic Carbon Density Subsoil	Os03g0726700	TAC3	29583117	29584833	Control of tiller angl
full	L03_29472050_29472050	3	29472050	ocd_deep	Organic Carbon Density Subsoil	Os03g0726800		29585928	29591307	Similar to serine esterase family protein
full	L03_29472050_29472050	3	29472050	ocd_deep	Organic Carbon Density Subsoil	Os03g0726900		29592966	29595799	Similar to Ubiquitin ligase protein FANCL
full	L03_29472050_29472050	3	29472050	ocd_deep	Organic Carbon Density Subsoil	Os03g0727000	OSH1	29596367	29606861	Similar to Homeobox protein
full	L04_17233185_17233185	4	17233185	ocd_deep	Organic Carbon Density Subsoil	Os04g0357500	OsRALF-12	17084194	17084565	Conserved hypothetical protein
full	L04_17233185_17233185	4	17233185	ocd_deep	Organic Carbon Density Subsoil	Os04g0357700	OsRALF-13	17097749	17098154	Hypothetical conserved gene
full	L04_17233185_17233185	4	17233185	ocd_deep	Organic Carbon Density Subsoil	Os04g0358000		17108109	17110621	Similar to OSIGBa0104J13.1 protein
full	L04_17233185_17233185	4	17233185	ocd_deep	Organic Carbon Density Subsoil	Os04g0358150		17109776	17110349	Hypothetical protein
full	L04_17233185_17233185	4	17233185	ocd_deep	Organic Carbon Density Subsoil	Os04g0359100		17180207	17183428	Alcohol dehydrogenase superfamily%2C zinc-containing protein
full	L04_17233185_17233185	4	17233185	ocd_deep	Organic Carbon Density Subsoil	Os04g0359300		17185415	17186524	Sulfotransferase family protein
full	L04_17233185_17233185	4	17233185	ocd_deep	Organic Carbon Density Subsoil	Os04g0359700		17201224	17203486	Hypothetical conserved gene
full	L04_17233185_17233185	4	17233185	ocd_deep	Organic Carbon Density Subsoil	Os04g0360400		17202657	17203116	Hypothetical protein
full	L04_17233185_17233185	4	17233185	ocd_deep	Organic Carbon Density Subsoil	Os04g0359900		17207053	17208964	Conserved hypothetical protein
full	L04_17233185_17233185	4	17233185	ocd_deep	Organic Carbon Density Subsoil	Os04g0360500		17258661	17263088	Similar to OSIGBa0111E13.1 protein
full	L04_17233185_17233185	4	17233185	ocd_deep	Organic Carbon Density Subsoil	Os04g0360650		17258899	17263021	Hypothetical protein
full	L04_17233185_17233185	4	17233185	ocd_deep	Organic Carbon Density Subsoil	Os04g0361500		17319196	17321028	Similar to OSIGBa0111E13.1 protein
full	L04_17233185_17233185	4	17233185	ocd_deep	Organic Carbon Density Subsoil	Os04g0362375		17357016	17359831	Hypothetical gene
full	L04_17233185_17233185	4	17233185	ocd_deep	Organic Carbon Density Subsoil	Os04g0362501		17372324	17373450	Hypothetical conserved gene
full	L04_17233185_17233185	4	17233185	ocd_shallow	Organic Carbon Density Topsoil	Os04g0357500	OsRALF-12	17084194	17084565	Conserved hypothetical protein
full	L04_17233185_17233185	4	17233185	ocd_shallow	Organic Carbon Density Topsoil	Os04g0357700	OsRALF-13	17097749	17098154	Hypothetical conserved gene
full	L04_17233185_17233185	4	17233185	ocd_shallow	Organic Carbon Density Topsoil	Os04g0358000		17108109	17110621	Similar to OSIGBa0104J13.1 protein
full	L04_17233185_17233185	4	17233185	ocd_shallow	Organic Carbon Density Topsoil	Os04g0358150		17109776	17110349	Hypothetical protein
full	L04_17233185_17233185	4	17233185	ocd_shallow	Organic Carbon Density Topsoil	Os04g0359100		17180207	17183428	Alcohol dehydrogenase superfamily%2C zinc-containing protein
full	L04_17233185_17233185	4	17233185	ocd_shallow	Organic Carbon Density Topsoil	Os04g0359300		17185415	17186524	Sulfotransferase family protein
full	L04_17233185_17233185	4	17233185	ocd_shallow	Organic Carbon Density Topsoil	Os04g0359700		17201224	17203486	Hypothetical conserved gene
full	L04_17233185_17233185	4	17233185	ocd_shallow	Organic Carbon Density Topsoil	Os04g0360400		17202657	17203116	Hypothetical protein
full	L04_17233185_17233185	4	17233185	ocd_shallow	Organic Carbon Density Topsoil	Os04g0359900		17207053	17208964	Conserved hypothetical protein
full	L04_17233185_17233185	4	17233185	ocd_shallow	Organic Carbon Density Topsoil	Os04g0360500		17258661	17263088	Similar to OSIGBa0111E13.1 protein
full	L04_17233185_17233185	4	17233185	ocd_shallow	Organic Carbon Density Topsoil	Os04g0360650		17258899	17263021	Hypothetical protein
full	L04_17233185_17233185	4	17233185	ocd_shallow	Organic Carbon Density Topsoil	Os04g0361500		17319196	17321028	Similar to OSIGBa0111E13.1 protein
full	L04_17233185_17233185	4	17233185	ocd_shallow	Organic Carbon Density Topsoil	Os04g0362375		17357016	17359831	Hypothetical gene
full	L04_17233185_17233185	4	17233185	ocd_shallow	Organic Carbon Density Topsoil	Os04g0362501		17372324	17373450	Hypothetical conserved gene
full	L04_31250091_31250091	4	31250091	clay_shallow	Clay Topsoil	Os04g0613400		31098634	31102729	Similar to Cell differentiation protein rcd1
full	L04_31250091_31250091	4	31250091	clay_shallow	Clay Topsoil	Os04g0613500		31103334	31104657	Similar to 40S ribosomal protein S11
full	L04_31250091_31250091	4	31250091	clay_shallow	Clay Topsoil	Os04g0613600		31105989	31107921	Similar to 40S ribosomal protein S11
full	L04_31250091_31250091	4	31250091	clay_shallow	Clay Topsoil	Os04g0613700	OsUAP2	31108921	31113437	Similar to UDP-N-acetylglucosamine pyrophosphorylase
full	L04_31250091_31250091	4	31250091	clay_shallow	Clay Topsoil	Os04g0613800		31119412	31124152	Methyl-CpG DNA binding domain containing protein
full	L04_31250091_31250091	4	31250091	clay_shallow	Clay Topsoil	Os04g0613900	OsHAK11	31128314	31133415	Similar to Potassium transporter 18
full	L04_31250091_31250091	4	31250091	clay_shallow	Clay Topsoil	Os04g0613950		31128547	31129579	Hypothetical protein
full	L04_31250091_31250091	4	31250091	clay_shallow	Clay Topsoil	Os04g0614000		31139226	31141511	Similar to Peroxisomal 2%2C4-dienoyl-CoA reductase (EC 1.3.1.34)
full	L04_31250091_31250091	4	31250091	clay_shallow	Clay Topsoil	Os04g0614100	OsMADS31	31143100	31144202	Transcription factor%2C MADS-box domain containing protein
full	L04_31250091_31250091	4	31250091	clay_shallow	Clay Topsoil	Os04g0614300		31161634	31163557	Hypothetical conserved gene
full	L04_31250091_31250091	4	31250091	clay_shallow	Clay Topsoil	Os04g0614500		31169012	31174731	Pyridoxal phosphate-dependent transferase%2C major region%2C subdomain 1 domain containing protein
full	L04_31250091_31250091	4	31250091	clay_shallow	Clay Topsoil	Os04g0614600	OSL2	31176650	31182430	Similar to Viroid RNA-binding protein (Fragment)
full	L04_31250091_31250091	4	31250091	clay_shallow	Clay Topsoil	Os04g0614650		31189280	31193896	Similar to OSIGBa0126B18.8 protein
full	L04_31250091_31250091	4	31250091	clay_shallow	Clay Topsoil	Os04g0614700		31194936	31196293	Similar to OSIGBa0126B18.8 protein
full	L04_31250091_31250091	4	31250091	clay_shallow	Clay Topsoil	Os04g0615000	NAL1	31205267	31214632	Control of lateral leaf growth%2C panicle numbe
full	L04_31250091_31250091	4	31250091	clay_shallow	Clay Topsoil	Os04g0615100		31215137	31219569	Similar to Lecithine cholesterol acyltransferase-like protein
full	L04_31250091_31250091	4	31250091	clay_shallow	Clay Topsoil	Os04g0615200		31219893	31220898	Hypothetical protein
full	L04_31250091_31250091	4	31250091	clay_shallow	Clay Topsoil	Os04g0615500	OsISC39	31226065	31229570	Similar to H0525G02.2 protein
full	L04_31250091_31250091	4	31250091	clay_shallow	Clay Topsoil	Os04g0615550		31230645	31231968	Hypothetical gene
full	L04_31250091_31250091	4	31250091	clay_shallow	Clay Topsoil	Os04g0615600		31231440	31232057	Similar to H0525G02.3 protein
full	L04_31250091_31250091	4	31250091	clay_shallow	Clay Topsoil	Os04g0615700	OsAGO2	31239185	31243430	Argonaute and Dicer protein%2C PAZ domain containing protein
full	L04_31250091_31250091	4	31250091	clay_shallow	Clay Topsoil	Os04g0615800	OsAGO3	31247863	31249612	Similar to H0525G02.5 protein
full	L04_31250091_31250091	4	31250091	clay_shallow	Clay Topsoil	Os04g0615850		31250103	31254033	Hypothetical protein
full	L04_31250091_31250091	4	31250091	clay_shallow	Clay Topsoil	Os04g0615900		31251438	31254040	FAR1 domain containing protein
full	L04_31250091_31250091	4	31250091	clay_shallow	Clay Topsoil	Os04g0616000		31254843	31257934	Similar to H0525G02.7 protein
full	L04_31250091_31250091	4	31250091	clay_shallow	Clay Topsoil	Os04g0616050		31255397	31257910	Hypothetical gene
full	L04_31250091_31250091	4	31250091	clay_shallow	Clay Topsoil	Os04g0616100		31260001	31262246	Similar to H0525G02.8 protein
full	L04_31250091_31250091	4	31250091	clay_shallow	Clay Topsoil	Os04g0616200	OsRLCK159	31263110	31264993	Similar to H0525G02.9 protein
full	L04_31250091_31250091	4	31250091	clay_shallow	Clay Topsoil	Os04g0616250		31263733	31264216	Hypothetical gene
full	L04_31250091_31250091	4	31250091	clay_shallow	Clay Topsoil	Os04g0616266		31264228	31264688	Non-protein coding transcript
full	L04_31250091_31250091	4	31250091	clay_shallow	Clay Topsoil	Os04g0616282	OsRLCK159	31270141	31270896	Similar to H0525G02.9 protein
full	L04_31250091_31250091	4	31250091	clay_shallow	Clay Topsoil	Os04g0616300		31274513	31282357	Similar to H0525G02.10 protein
full	L04_31250091_31250091	4	31250091	clay_shallow	Clay Topsoil	Os04g0616350		31275367	31275831	Non-protein coding transcript
full	L04_31250091_31250091	4	31250091	clay_shallow	Clay Topsoil	Os04g0616400		31285363	31295976	Similar to H0525G02.12 protein
full	L04_31250091_31250091	4	31250091	clay_shallow	Clay Topsoil	Os04g0616450		31286615	31287094	Non-protein coding transcript
full	L04_31250091_31250091	4	31250091	clay_shallow	Clay Topsoil	Os04g0616500		31299841	31307729	Similar to H0525G02.11 protein
full	L04_31250091_31250091	4	31250091	clay_shallow	Clay Topsoil	Os04g0616550		31300516	31300999	Non-protein coding transcript
full	L04_31250091_31250091	4	31250091	clay_shallow	Clay Topsoil	Os04g0616600		31308749	31310236	Serine/threonine protein kinase-related domain containing protein
full	L04_31250091_31250091	4	31250091	clay_shallow	Clay Topsoil	Os04g0616650		31309584	31310066	Non-protein coding transcript
full	L04_31250091_31250091	4	31250091	clay_shallow	Clay Topsoil	Os04g0616700		31317589	31328040	Hypothetical conserved gene
full	L04_31250091_31250091	4	31250091	clay_shallow	Clay Topsoil	Os04g0616750		31320192	31320867	Non-protein coding transcript
full	L04_31250091_31250091	4	31250091	clay_shallow	Clay Topsoil	Os04g0616800		31329731	31331334	Similar to H0525G02.13 protein
full	L04_31250091_31250091	4	31250091	clay_shallow	Clay Topsoil	Os04g0616900		31340285	31344722	Similar to H0525G02.14 protein
full	L04_31250091_31250091	4	31250091	clay_shallow	Clay Topsoil	Os04g0617050	OsSAUR21	31349656	31350385	Similar to H0313F03.1 protein
full	L04_31250091_31250091	4	31250091	clay_shallow	Clay Topsoil	Os04g0617200		31353779	31354403	Conserved hypothetical protein
full	L04_31250091_31250091	4	31250091	clay_shallow	Clay Topsoil	Os04g0617350		31357541	31357847	Similar to H0313F03.3 protein
full	L04_31250091_31250091	4	31250091	clay_shallow	Clay Topsoil	Os04g0617500		31361030	31361512	Similar to H0313F03.4 protein
full	L04_31250091_31250091	4	31250091	clay_shallow	Clay Topsoil	Os04g0617600		31364111	31369399	Similar to Cdc48 cell division control protein 48%2C AAA family
full	L04_31250091_31250091	4	31250091	clay_shallow	Clay Topsoil	Os04g0617700		31379330	31379841	Similar to H0313F03.6 protein
full	L04_31250091_31250091	4	31250091	clay_shallow	Clay Topsoil	Os04g0617800	STS22	31389665	31393330	Similar to Imidazoleglycerol-phosphate dehydratase 1 (EC 4.2.1.19) (IGPD 1)
full	L04_31250091_31250091	4	31250091	clay_shallow	Clay Topsoil	Os04g0617900	OsGLP4-1	31393340	31395182	Similar to germin-like protein subfamily 1 member 11
full	L04_31250091_31250091	4	31250091	clay_shallow	Clay Topsoil	Os04g0618050		31398698	31400185	Pentatricopeptide repeat containing protein
full	L06_13274786_13274786	6	13274786	clay_shallow	Clay Topsoil	Os06g0331900	OsALMT9	13143806	13146065	Uncharacterised protein family UPF0005 domain containing protein
full	L06_13274786_13274786	6	13274786	clay_shallow	Clay Topsoil	Os06g0332400		13162901	13171017	VHS domain containing protein
full	L06_13274786_13274786	6	13274786	clay_shallow	Clay Topsoil	Os06g0332450		13163055	13169470	Hypothetical protein
full	L06_13274786_13274786	6	13274786	clay_shallow	Clay Topsoil	Os06g0332500		13172164	13175101	Conserved hypothetical protein
full	L06_13274786_13274786	6	13274786	clay_shallow	Clay Topsoil	Os06g0332600		13177570	13181678	Similar to Rf2 protein
full	L06_13274786_13274786	6	13274786	clay_shallow	Clay Topsoil	Os06g0332700		13185273	13189310	Hypothetical conserved gene
full	L06_13274786_13274786	6	13274786	clay_shallow	Clay Topsoil	Os06g0332800		13196376	13198623	Similar to Bundle sheath defective protein 2
full	L06_13274786_13274786	6	13274786	clay_shallow	Clay Topsoil	Os06g0332900		13201039	13202281	Similar to Zn-finger%2C RanBP-type%2C containing protein
full	L06_13274786_13274786	6	13274786	clay_shallow	Clay Topsoil	Os06g0333600		13238784	13243390	Hypothetical gene
full	L06_13274786_13274786	6	13274786	clay_shallow	Clay Topsoil	Os06g0334100		13280827	13284499	Hypothetical gene
full	L06_13274786_13274786	6	13274786	clay_shallow	Clay Topsoil	Os06g0334300	OsCrRLK1L14	13297087	13301239	Similar to Resistance protein candidate (Fragment)
full	L06_13274786_13274786	6	13274786	clay_shallow	Clay Topsoil	Os06g0334400	CDKF	13302562	13306574	Similar to Cdk-activating kinase 1At (Cdk-activating kinase CAK1At)
full	L06_13274786_13274786	6	13274786	clay_shallow	Clay Topsoil	Os06g0334600		13314452	13318244	Hypothetical protein
full	L06_13274786_13274786	6	13274786	clay_shallow	Clay Topsoil	Os06g0335101		13327567	13329058	Micro-fibrillar-associated 1%2C C-terminal domain containing protein
full	L06_13274786_13274786	6	13274786	clay_shallow	Clay Topsoil	Os06g0335500	OsIAA21	13345347	13349055	AUX/IAA protein family protein
full	L06_13274786_13274786	6	13274786	clay_shallow	Clay Topsoil	Os06g0335950		13383816	13385580	Non-protein coding transcript
full	L06_13274786_13274786	6	13274786	clay_shallow	Clay Topsoil	Os06g0335975		13386533	13387490	Similar to Xet3 protein
full	L06_13274786_13274786	6	13274786	clay_shallow	Clay Topsoil	Os06g0336001		13387969	13388699	Non-protein coding transcript
full	L06_13274786_13274786	6	13274786	clay_shallow	Clay Topsoil	Os06g0335900	OsXTH15	13389882	13390271	Concanavalin A-like lectin/glucanase domain containing protein
full	L06_13274786_13274786	6	13274786	clay_shallow	Clay Topsoil	Os06g0336150		13399295	13399653	Hypothetical conserved gene
full	L06_13274786_13274786	6	13274786	clay_shallow	Clay Topsoil	Os06g0336200	OsTIP2	13407319	13408715	Delta-tonoplast intrinsic protein
full	L06_13274786_13274786	6	13274786	clay_shallow	Clay Topsoil	Os06g0336350		13412111	13412717	Conserved hypothetical protein
full	L06_13274786_13274786	6	13274786	clay_shallow	Clay Topsoil	Os06g0336500	OsCSLD5	13414641	13418272	Similar to CSLD2 (Fragment)
full	L10_18680660_18680660	10	18680660	nitrogen_shallow	Total Nitrogen Topsoil	Os10g0488800	OSMYOVIIIB	18532794	18539779	Myosin head%2C motor region domain containing protein
full	L10_18680660_18680660	10	18680660	nitrogen_shallow	Total Nitrogen Topsoil	Os10g0488850		18540967	18542668	Hypothetical gene
full	L10_18680660_18680660	10	18680660	nitrogen_shallow	Total Nitrogen Topsoil	Os10g0488900		18541553	18542794	Pentatricopeptide repeat domain containing protein
full	L10_18680660_18680660	10	18680660	nitrogen_shallow	Total Nitrogen Topsoil	Os10g0489000		18545102	18546241	Similar to FIP1
full	L10_18680660_18680660	10	18680660	nitrogen_shallow	Total Nitrogen Topsoil	Os10g0489100	OsPRMT6a	18548196	18552718	Methyltransferase type 12 domain containing protein
full	L10_18680660_18680660	10	18680660	nitrogen_shallow	Total Nitrogen Topsoil	Os10g0489200		18552974	18559649	Similar to DNA ligase (EC 6.5.1.1) (Polydeoxyribonucleotide synthase [ATP])
full	L10_18680660_18680660	10	18680660	nitrogen_shallow	Total Nitrogen Topsoil	Os10g0489301		18560932	18561435	Putative ripening-related protein 6
full	L10_18680660_18680660	10	18680660	nitrogen_shallow	Total Nitrogen Topsoil	Os10g0489350		18561003	18561415	Non-protein coding transcript
full	L10_18680660_18680660	10	18680660	nitrogen_shallow	Total Nitrogen Topsoil	Os10g0489399		18565005	18565353	Non-protein coding transcript
full	L10_18680660_18680660	10	18680660	nitrogen_shallow	Total Nitrogen Topsoil	Os10g0489448		18572698	18575727	Hypothetical protein
full	L10_18680660_18680660	10	18680660	nitrogen_shallow	Total Nitrogen Topsoil	Os10g0489500		18572698	18575857	Similar to terpene synthase 2
full	L10_18680660_18680660	10	18680660	nitrogen_shallow	Total Nitrogen Topsoil	Os10g0489650		18579905	18580739	Conserved hypothetical protein
full	L10_18680660_18680660	10	18680660	nitrogen_shallow	Total Nitrogen Topsoil	Os10g0489800		18588277	18590938	Protein of unknown function DUF1308 family protein
full	L10_18680660_18680660	10	18680660	nitrogen_shallow	Total Nitrogen Topsoil	Os10g0489900		18591175	18595632	Similar to CDT1a protein
full	L10_18680660_18680660	10	18680660	nitrogen_shallow	Total Nitrogen Topsoil	Os10g0490100		18598558	18599387	Virulence factor%2C pectin lyase fold family protein
full	L10_18680660_18680660	10	18680660	nitrogen_shallow	Total Nitrogen Topsoil	Os10g0490400		18621070	18621528	Similar to OSIGBa0135K14.7 protein
full	L10_18680660_18680660	10	18680660	nitrogen_shallow	Total Nitrogen Topsoil	Os10g0490534		18628907	18629394	Hypothetical protein
full	L10_18680660_18680660	10	18680660	nitrogen_shallow	Total Nitrogen Topsoil	Os10g0490666		18631316	18631966	Similar to Barwin-related endoglucanase
full	L10_18680660_18680660	10	18680660	nitrogen_shallow	Total Nitrogen Topsoil	Os10g0490800		18635437	18636123	Similar to Secretory protein
full	L10_18680660_18680660	10	18680660	nitrogen_shallow	Total Nitrogen Topsoil	Os10g0490900		18637489	18638521	Similar to Secretory protein
full	L10_18680660_18680660	10	18680660	nitrogen_shallow	Total Nitrogen Topsoil	Os10g0491000		18640397	18641882	Plant Basic Secretory Protein family protein
full	L10_18680660_18680660	10	18680660	nitrogen_shallow	Total Nitrogen Topsoil	Os10g0491100		18642323	18644861	Hypothetical conserved gene
full	L10_18680660_18680660	10	18680660	nitrogen_shallow	Total Nitrogen Topsoil	Os10g0491250		18651725	18651945	Similar to Chlorophyll a-b binding protein 3C-like
full	L10_18680660_18680660	10	18680660	nitrogen_shallow	Total Nitrogen Topsoil	Os10g0491400		18656488	18657276	Conserved hypothetical protein
full	L10_18680660_18680660	10	18680660	nitrogen_shallow	Total Nitrogen Topsoil	Os10g0491450		18657752	18658090	Conserved hypothetical protein
full	L10_18680660_18680660	10	18680660	nitrogen_shallow	Total Nitrogen Topsoil	Os10g0491801		18666474	18667000	Similar to ubiquitin
full	L10_18680660_18680660	10	18680660	nitrogen_shallow	Total Nitrogen Topsoil	Os10g0491900		18667175	18669329	D111/G-patch domain containing protein
full	L10_18680660_18680660	10	18680660	nitrogen_shallow	Total Nitrogen Topsoil	Os10g0492000		18670868	18676503	Conserved hypothetical protein
full	L10_18680660_18680660	10	18680660	nitrogen_shallow	Total Nitrogen Topsoil	Os10g0492101		18678132	18678989	Hypothetical conserved gene
full	L10_18680660_18680660	10	18680660	nitrogen_shallow	Total Nitrogen Topsoil	Os10g0492200		18682981	18685457	Glycosyltransferase AER61%2C uncharacterized domain containing protein
full	L10_18680660_18680660	10	18680660	nitrogen_shallow	Total Nitrogen Topsoil	Os10g0492300		18687994	18693376	Similar to IAP100
full	L10_18680660_18680660	10	18680660	nitrogen_shallow	Total Nitrogen Topsoil	Os10g0492400		18697375	18700436	Similar to Protein kinase domain containing protein%2C expressed
full	L10_18680660_18680660	10	18680660	nitrogen_shallow	Total Nitrogen Topsoil	Os10g0492500		18700552	18702339	Similar to Tonoplast membrane integral protein ZmTIP3-1
full	L10_18680660_18680660	10	18680660	nitrogen_shallow	Total Nitrogen Topsoil	Os10g0492600	OsTIP3	18701151	18702537	Similar to Tonoplast membrane integral protein ZmTIP3-1
full	L10_18680660_18680660	10	18680660	nitrogen_shallow	Total Nitrogen Topsoil	Os10g0492800		18703209	18706226	Similar to Ser/Thr protein phosphatase family
full	L10_18680660_18680660	10	18680660	nitrogen_shallow	Total Nitrogen Topsoil	Os10g0492900		18707782	18710608	Similar to alpha-galactosidase
full	L10_18680660_18680660	10	18680660	nitrogen_shallow	Total Nitrogen Topsoil	Os10g0493100	PPR1	18718071	18722354	K Homology%2C type 1 domain containing protein
full	L10_18680660_18680660	10	18680660	nitrogen_shallow	Total Nitrogen Topsoil	Os10g0493201		18719432	18719961	Non-protein coding transcript
full	L10_18680660_18680660	10	18680660	nitrogen_shallow	Total Nitrogen Topsoil	Os10g0493300		18723961	18725462	Hypothetical protein
full	L10_18680660_18680660	10	18680660	nitrogen_shallow	Total Nitrogen Topsoil	Os10g0493600	alphaGa1	18733290	18741383	Alpha-galactosidase precursor (EC 3.2.1.22) (Melibiase) (Alpha-D- galactoside galactohydrolase)
full	L10_18680660_18680660	10	18680660	nitrogen_shallow	Total Nitrogen Topsoil	Os10g0493800		18747265	18750250	Small nuclear RNA activating complex (SNAPc)%2C subunit SNAP43 domain containing protein
full	L10_18680660_18680660	10	18680660	nitrogen_shallow	Total Nitrogen Topsoil	Os10g0493850		18750657	18753568	Hypothetical protein
full	L10_18680660_18680660	10	18680660	nitrogen_shallow	Total Nitrogen Topsoil	Os10g0493900		18752243	18753905	Protein of unknown function DUF6%2C transmembrane domain containing protein
full	L10_18680660_18680660	10	18680660	nitrogen_shallow	Total Nitrogen Topsoil	Os10g0494000		18754188	18758086	Protein of unknown function DUF789 family protein
full	L10_18680660_18680660	10	18680660	nitrogen_shallow	Total Nitrogen Topsoil	Os10g0494200		18773314	18777390	Similar to N-acetyl-gamma-glutamyl-phosphate reductase
full	L10_18680660_18680660	10	18680660	nitrogen_shallow	Total Nitrogen Topsoil	Os10g0494300	ABCG26	18784891	18790563	ATP binding cassette G transporter%2C Regulation of male reproduction%2C Anther cuticle developmen
full	L10_18680660_18680660	10	18680660	nitrogen_shallow	Total Nitrogen Topsoil	Os10g0494400		18784962	18790307	Hypothetical protein
full	L10_18680660_18680660	10	18680660	nitrogen_shallow	Total Nitrogen Topsoil	Os10g0494500	OsRFP	18794555	18798458	Zinc finger%2C C2H2-type domain containing protein
full	L10_18680660_18680660	10	18680660	nitrogen_shallow	Total Nitrogen Topsoil	Os10g0494800	OsKTN80a	18798798	18805869	Katanin regulatory subunit P80a%2C Microtubule stabilizer%2C Root growth via regulating the cell elongation and divisio
full	L10_18680660_18680660	10	18680660	nitrogen_shallow	Total Nitrogen Topsoil	Os10g0494950		18808426	18811094	Protein of unknown function DUF3615 domain containing protein
full	L10_18680660_18680660	10	18680660	nitrogen_shallow	Total Nitrogen Topsoil	Os10g0495000		18813618	18819650	K Homology%2C type 1%2C subgroup domain containing protein
full	L10_18680660_18680660	10	18680660	nitrogen_shallow	Total Nitrogen Topsoil	Os10g0495050		18817318	18817835	Non-protein coding transcript
full	L10_18680660_18680660	10	18680660	nitrogen_shallow	Total Nitrogen Topsoil	Os10g0495075		18821456	18825084	Hypothetical protein
full	L10_18680660_18680660	10	18680660	nitrogen_shallow	Total Nitrogen Topsoil	Os10g0495100	PPR454	18823677	18825328	Similar to Fertility restorer
med	L01_8348106_8348106	1	8348106	bio10	Mean Temperature of Warmest Quarter	Os01g0249050		8201959	8202513	Hypothetical protein
med	L01_8348106_8348106	1	8348106	bio10	Mean Temperature of Warmest Quarter	Os01g0249100	OsEXPA9	8202020	8202772	Similar to Expansin-A9
med	L01_8348106_8348106	1	8348106	bio10	Mean Temperature of Warmest Quarter	Os01g0249200	OsGLP1-1	8203832	8206969	Similar to Nectarin 1 precursor (EC 1.15.1.1) (Superoxide dismutase [Mn])
med	L01_8348106_8348106	1	8348106	bio10	Mean Temperature of Warmest Quarter	Os01g0249300		8212469	8215133	Lg106-like family protein
med	L01_8348106_8348106	1	8348106	bio10	Mean Temperature of Warmest Quarter	Os01g0249700		8229331	8229903	Heavy metal-associated domain%2C HMA domain containing protein
med	L01_8348106_8348106	1	8348106	bio10	Mean Temperature of Warmest Quarter	Os01g0249800		8233016	8233871	Heavy metal-associated domain%2C HMA domain containing protein
med	L01_8348106_8348106	1	8348106	bio10	Mean Temperature of Warmest Quarter	Os01g0249900		8234625	8235833	Protein of unknown function DUF573 family protein
med	L01_8348106_8348106	1	8348106	bio10	Mean Temperature of Warmest Quarter	Os01g0250200		8247740	8247985	Conserved hypothetical protein
med	L01_8348106_8348106	1	8348106	bio10	Mean Temperature of Warmest Quarter	Os01g0250600		8269588	8272570	Conserved hypothetical protein
med	L01_8348106_8348106	1	8348106	bio10	Mean Temperature of Warmest Quarter	Os01g0250900		8275474	8283959	HAD superfamily (subfamily IG) hydrolase%2C 5'-Nucleotidase protein
med	L01_8348106_8348106	1	8348106	bio10	Mean Temperature of Warmest Quarter	Os01g0251000		8284469	8289120	Protein of unknown function DUF3769 domain containing protein
med	L01_8348106_8348106	1	8348106	bio10	Mean Temperature of Warmest Quarter	Os01g0251100		8291337	8296089	Similar to 50S ribosomal protein L3-2%2C chloroplast precursor
med	L01_8348106_8348106	1	8348106	bio10	Mean Temperature of Warmest Quarter	Os01g0251200		8297615	8302401	Zinc finger%2C C2H2-like domain containing protein
med	L01_8348106_8348106	1	8348106	bio10	Mean Temperature of Warmest Quarter	Os01g0251400		8305749	8306555	Conserved hypothetical protein
med	L01_8348106_8348106	1	8348106	bio10	Mean Temperature of Warmest Quarter	Os01g0252100	OsSKgamma	8329791	8333933	Similar to Glycogen synthase kinase-3 homolog MsK-3 (EC 2.7.1.-)
med	L01_8348106_8348106	1	8348106	bio10	Mean Temperature of Warmest Quarter	Os01g0252150		8331441	8333267	Hypothetical protein
med	L01_8348106_8348106	1	8348106	bio10	Mean Temperature of Warmest Quarter	Os01g0252200	OsC3H3	8334519	8338574	Zinc finger%2C CCCH-type domain containing protein
med	L01_8348106_8348106	1	8348106	bio10	Mean Temperature of Warmest Quarter	Os01g0252300		8339050	8339456	Conserved hypothetical protein
med	L01_8348106_8348106	1	8348106	bio10	Mean Temperature of Warmest Quarter	Os01g0252400		8339174	8339709	Hypothetical gene
med	L01_8348106_8348106	1	8348106	bio10	Mean Temperature of Warmest Quarter	Os01g0252600		8344471	8346041	Similar to predicted protein
med	L01_8348106_8348106	1	8348106	bio10	Mean Temperature of Warmest Quarter	Os01g0252900	OsZFP	8359017	8362270	Zinc finger%2C CCHC-type domain containing protein
med	L01_8348106_8348106	1	8348106	bio10	Mean Temperature of Warmest Quarter	Os01g0253000		8364116	8365711	Similar to LpimPth3
med	L01_8348106_8348106	1	8348106	bio10	Mean Temperature of Warmest Quarter	Os01g0253050		8364602	8366959	Conserved hypothetical protein
med	L01_8348106_8348106	1	8348106	bio10	Mean Temperature of Warmest Quarter	Os01g0253100		8367189	8375401	Similar to Avr9/Cf-9 induced kinase 1
med	L01_8348106_8348106	1	8348106	bio10	Mean Temperature of Warmest Quarter	Os01g0253200		8380048	8380745	Similar to pectinesterase inhibitor domain containing protein
med	L01_8348106_8348106	1	8348106	bio10	Mean Temperature of Warmest Quarter	Os01g0253300	rImpa1a	8382115	8387231	Importin alpha-1a subunit
med	L01_8348106_8348106	1	8348106	bio10	Mean Temperature of Warmest Quarter	Os01g0253400		8387589	8388859	Protein of unknown function DUF1218 family protein
med	L01_8348106_8348106	1	8348106	bio10	Mean Temperature of Warmest Quarter	Os01g0253500		8394453	8395607	Conserved hypothetical protein
med	L01_8348106_8348106	1	8348106	bio10	Mean Temperature of Warmest Quarter	Os01g0253600	OsRPA14	8396551	8398584	Replication factor A protein 3 domain containing protein
med	L01_8348106_8348106	1	8348106	bio10	Mean Temperature of Warmest Quarter	Os01g0253800		8401548	8402325	Conserved hypothetical protein
med	L01_8348106_8348106	1	8348106	bio10	Mean Temperature of Warmest Quarter	Os01g0253900		8404247	8408353	Similar to triacylglycerol lipase
med	L01_8348106_8348106	1	8348106	bio10	Mean Temperature of Warmest Quarter	Os01g0254000	OsARL1d	8413916	8418925	Similar to NTGB2 (Fragment)
med	L01_8348106_8348106	1	8348106	bio10	Mean Temperature of Warmest Quarter	Os01g0254100	OsWD40-12	8420995	8430280	Similar to CTV.2
med	L01_8348106_8348106	1	8348106	bio10	Mean Temperature of Warmest Quarter	Os01g0254200		8444463	8447053	Conserved hypothetical protein
med	L01_8348106_8348106	1	8348106	bio10	Mean Temperature of Warmest Quarter	Os01g0254300	OsPME1	8447731	8451489	Pectinesterase (EC 3.1.1.11) (Fragment)
med	L01_8348106_8348106	1	8348106	bio10	Mean Temperature of Warmest Quarter	Os01g0254350		8448082	8450982	Hypothetical gene
med	L01_8348106_8348106	1	8348106	bio10	Mean Temperature of Warmest Quarter	Os01g0254400		8455342	8456022	Hypothetical conserved gene
med	L01_8348106_8348106	1	8348106	bio10	Mean Temperature of Warmest Quarter	Os01g0254800		8466262	8469359	Hypothetical conserved gene
med	L01_8348106_8348106	1	8348106	bio10	Mean Temperature of Warmest Quarter	Os01g0254850		8471334	8472108	Hypothetical conserved gene
med	L01_8348106_8348106	1	8348106	bio10	Mean Temperature of Warmest Quarter	Os01g0254900		8475504	8479452	Similar to Syntaxin 22 (AtSYP22) (AtVAM3)
med	L01_8348106_8348106	1	8348106	bio10	Mean Temperature of Warmest Quarter	Os01g0254950		8478876	8479870	Hypothetical gene
med	L01_8348106_8348106	1	8348106	bio10	Mean Temperature of Warmest Quarter	Os01g0255000		8486578	8489618	Similar to Soluble epoxide hydrolase
med	L01_8348106_8348106	1	8348106	bio10	Mean Temperature of Warmest Quarter	Os01g0255100		8490582	8492345	Similar to Soluble epoxide hydrolase
med	L01_42264777_42264777	1	42264777	bio10	Mean Temperature of Warmest Quarter	Os01g0956075		42122517	42123788	Armadillo-like helical domain containing protein
med	L01_42264777_42264777	1	42264777	bio10	Mean Temperature of Warmest Quarter	Os01g0956200		42128337	42130205	Glycosyltransferase AER61%2C uncharacterized domain containing protein
med	L01_42264777_42264777	1	42264777	bio10	Mean Temperature of Warmest Quarter	Os01g0956300		42128530	42130337	Hypothetical protein
med	L01_42264777_42264777	1	42264777	bio10	Mean Temperature of Warmest Quarter	Os01g0956500		42138651	42143035	Conserved hypothetical protein
med	L01_42264777_42264777	1	42264777	bio10	Mean Temperature of Warmest Quarter	Os01g0956600		42149782	42156852	Nucleotide-binding%2C alpha-beta plait domain containing protein
med	L01_42264777_42264777	1	42264777	bio10	Mean Temperature of Warmest Quarter	Os01g0956700	LCD	42162592	42166462	Cadmium tolerance and accumulatio
med	L01_42264777_42264777	1	42264777	bio10	Mean Temperature of Warmest Quarter	Os01g0956800		42169412	42172204	Hypothetical conserved gene
med	L01_42264777_42264777	1	42264777	bio10	Mean Temperature of Warmest Quarter	Os01g0957000		42177836	42183724	ATP-NAD kinase%2C PpnK-type%2C all-beta domain containing protein
med	L01_42264777_42264777	1	42264777	bio10	Mean Temperature of Warmest Quarter	Os01g0957100		42184508	42187651	Protein kinase%2C core domain containing protein
med	L01_42264777_42264777	1	42264777	bio10	Mean Temperature of Warmest Quarter	Os01g0957200		42190489	42193879	Protein of unknown function DUF3411 domain containing protein
med	L01_42264777_42264777	1	42264777	bio10	Mean Temperature of Warmest Quarter	Os01g0957500		42206312	42208293	Hypothetical protein
med	L01_42264777_42264777	1	42264777	bio10	Mean Temperature of Warmest Quarter	Os01g0957600	OsCYP71AA3	42207009	42208510	Similar to cDNA%2C clone: J053023H06%2C full insert sequence
med	L01_42264777_42264777	1	42264777	bio10	Mean Temperature of Warmest Quarter	Os01g0957800	OsCYP71AA2	42211884	42213685	Cytochrome P450 domain containing protein
med	L01_42264777_42264777	1	42264777	bio10	Mean Temperature of Warmest Quarter	Os01g0957900		42216976	42228068	Armadillo-type fold domain containing protein
med	L01_42264777_42264777	1	42264777	bio10	Mean Temperature of Warmest Quarter	Os01g0958000	CDKC	42229585	42232625	Similar to Cell division control protein 2 homolog 2 (EC 2.7.1.37) (Fragment)
med	L01_42264777_42264777	1	42264777	bio10	Mean Temperature of Warmest Quarter	Os01g0958100		42234585	42237456	Similar to chloroplast SRP receptor cpFtsY precursor
med	L01_42264777_42264777	1	42264777	bio10	Mean Temperature of Warmest Quarter	Os01g0958200		42238811	42240420	Curculin-like (mannose-binding) lectin domain containing protein
med	L01_42264777_42264777	1	42264777	bio10	Mean Temperature of Warmest Quarter	Os01g0958400		42240825	42245248	Similar to CFM6
med	L01_42264777_42264777	1	42264777	bio10	Mean Temperature of Warmest Quarter	Os01g0958500		42247885	42255249	Similar to RNA binding protein-like
med	L01_42264777_42264777	1	42264777	bio10	Mean Temperature of Warmest Quarter	Os01g0958700		42260316	42264854	Membrane attack complex component/perforin/complement C9 family protein
med	L01_42264777_42264777	1	42264777	bio10	Mean Temperature of Warmest Quarter	Os01g0958800		42265023	42268466	Conserved hypothetical protein
med	L01_42264777_42264777	1	42264777	bio10	Mean Temperature of Warmest Quarter	Os01g0958900	OsMLH1	42268902	42274913	Similar to MLH1 protein (Fragment)
med	L01_42264777_42264777	1	42264777	bio10	Mean Temperature of Warmest Quarter	Os01g0958950		42269992	42274053	Hypothetical protein
med	L01_42264777_42264777	1	42264777	bio10	Mean Temperature of Warmest Quarter	Os01g0959000		42275543	42280544	Nucleotide-binding%2C alpha-beta plait domain containing protein
med	L01_42264777_42264777	1	42264777	bio10	Mean Temperature of Warmest Quarter	Os01g0959050		42279349	42280367	Hypothetical protein
med	L01_42264777_42264777	1	42264777	bio10	Mean Temperature of Warmest Quarter	Os01g0959100	Asr3	42281274	42281973	Similar to Abscisic stress ripening protein 1
med	L01_42264777_42264777	1	42264777	bio10	Mean Temperature of Warmest Quarter	Os01g0959200	Asr4	42282832	42283619	Similar to Ci21A protein
med	L01_42264777_42264777	1	42264777	bio10	Mean Temperature of Warmest Quarter	Os01g0959600	EMP5	42297103	42299800	Pentatricopeptide repeat domain containing protein
med	L01_42264777_42264777	1	42264777	bio10	Mean Temperature of Warmest Quarter	Os01g0959750		42301803	42302292	Conserved hypothetical protein
med	L01_42264777_42264777	1	42264777	bio10	Mean Temperature of Warmest Quarter	Os01g0959800		42303492	42308881	Similar to PSD2 (phosphatidylserine decarboxylase 2)%3B phosphatidylserine decarboxylase
med	L01_42264777_42264777	1	42264777	bio10	Mean Temperature of Warmest Quarter	Os01g0959900		42312149	42313573	Similar to predicted protein
med	L01_42264777_42264777	1	42264777	bio10	Mean Temperature of Warmest Quarter	Os01g0960000		42315264	42317679	Gamma-secretase aspartyl protease complex%2C presenilin enhancer-2 subunit domain containing protein
med	L01_42264777_42264777	1	42264777	bio10	Mean Temperature of Warmest Quarter	Os01g0960101		42318166	42318238	Non-protein coding transcript
med	L01_42264777_42264777	1	42264777	bio10	Mean Temperature of Warmest Quarter	Os01g0960200		42327845	42328651	Hypothetical conserved gene
med	L01_42264777_42264777	1	42264777	bio10	Mean Temperature of Warmest Quarter	Os01g0960300		42329287	42335754	Similar to Glucose inhibited division protein A
med	L01_42264777_42264777	1	42264777	bio10	Mean Temperature of Warmest Quarter	Os01g0960400		42336297	42348672	Protein kinase%2C core domain containing protein
med	L01_42264777_42264777	1	42264777	bio10	Mean Temperature of Warmest Quarter	Os01g0960450		42337885	42339733	Non-protein coding transcript
med	L01_42264777_42264777	1	42264777	bio10	Mean Temperature of Warmest Quarter	Os01g0960500		42350945	42355276	Zinc finger%2C RING/FYVE/PHD-type domain containing protein
med	L01_42264777_42264777	1	42264777	bio10	Mean Temperature of Warmest Quarter	Os01g0960600		42358083	42360654	Hypothetical conserved gene
med	L01_42264777_42264777	1	42264777	bio10	Mean Temperature of Warmest Quarter	Os01g0960800		42361401	42363627	Protein Transporter%2C Pam16 family protein
med	L01_42264777_42264777	1	42264777	bio10	Mean Temperature of Warmest Quarter	Os01g0960900		42364072	42364905	Oligopeptide transporter domain containing protein
med	L01_42264777_42264777	1	42264777	bio10	Mean Temperature of Warmest Quarter	Os01g0961000		42369770	42370365	Conserved hypothetical protein
med	L01_42264777_42264777	1	42264777	bio10	Mean Temperature of Warmest Quarter	Os01g0961200	OsCBSCBSPB3	42377194	42381519	Cystathionine beta-synthase%2C core domain containing protein
med	L01_42264777_42264777	1	42264777	bio10	Mean Temperature of Warmest Quarter	Os01g0961300		42385629	42388987	Conserved hypothetical protein
med	L01_42264777_42264777	1	42264777	bio10	Mean Temperature of Warmest Quarter	Os01g0961600		42393586	42401178	Conserved hypothetical protein
med	L01_42264777_42264777	1	42264777	bio10	Mean Temperature of Warmest Quarter	Os01g0962000		42407470	42407811	Hypothetical conserved gene
med	L01_42264777_42264777	1	42264777	bio10	Mean Temperature of Warmest Quarter	Os01g0962100		42411799	42413498	Conserved hypothetical protein
med	L01_42264777_42264777	1	42264777	bio10	Mean Temperature of Warmest Quarter	Os01g0962200		42413471	42416572	Similar to Membrane protein
med	L02_19589675_19589675	2	19589675	bio3	Isothermality	Os02g0529400	OsNIN3	19437743	19442080	Plant neutral invertase family protein
med	L02_19589675_19589675	2	19589675	bio3	Isothermality	Os02g0529450		19438426	19441745	Non-protein coding transcript
med	L02_19589675_19589675	2	19589675	bio3	Isothermality	Os02g0529500		19444035	19446413	Similar to SNAP25-like protein C (Fragment)
med	L02_19589675_19589675	2	19589675	bio3	Isothermality	Os02g0529600	OsGT2	19451675	19453581	Similar to Xyloglucan 6-xylosyltransferase (EC 2.4.2.39) (AtXT1)
med	L02_19589675_19589675	2	19589675	bio3	Isothermality	Os02g0529700		19455171	19458350	Similar to Acidic ribosomal protein P2a-4 (Fragment)
med	L02_19589675_19589675	2	19589675	bio3	Isothermality	Os02g0529800	Oscyp71Z5	19459224	19463361	Cytochrome P450 family protein
med	L02_19589675_19589675	2	19589675	bio3	Isothermality	Os02g0529850		19459341	19463336	Hypothetical protein
med	L02_19589675_19589675	2	19589675	bio3	Isothermality	Os02g0529900		19466313	19469350	Pentatricopeptide repeat domain containing protein
med	L02_19589675_19589675	2	19589675	bio3	Isothermality	Os02g0530100	OsATX1	19472233	19486248	Similar to C4-dicarboxylate transporter/malic acid transport protein
med	L02_19589675_19589675	2	19589675	bio3	Isothermality	Os02g0530300	OsSAP5	19488188	19488930	Zinc finger%2C AN1-type domain containing protein
med	L02_19589675_19589675	2	19589675	bio3	Isothermality	Os02g0530500		19503594	19504609	Similar to ZPR3 (LITTLE ZIPPER 3)%3B protein binding
med	L02_19589675_19589675	2	19589675	bio3	Isothermality	Os02g0530600	OsEnS-38	19509828	19514935	Poly(ADP-ribose) polymerase%2C regulatory region domain containing protein
med	L02_19589675_19589675	2	19589675	bio3	Isothermality	Os02g0531200		19549737	19556064	Bile acid:sodium symporter family protein
med	L02_19589675_19589675	2	19589675	bio3	Isothermality	Os02g0531300		19557821	19559592	Hypothetical protein
med	L02_19589675_19589675	2	19589675	bio3	Isothermality	Os02g0531450		19564359	19565207	Conserved hypothetical protein
med	L02_19589675_19589675	2	19589675	bio3	Isothermality	Os02g0531600	RCN2	19567046	19568968	TFL1/CEN ortholog%2C Phosphatidylethanolamine-binding protein%2C PEBP family protein%2C Control of the phase transition of meristem%2C Control of flowering tim
med	L02_19589675_19589675	2	19589675	bio3	Isothermality	Os02g0531900		19581973	19582474	Hypothetical conserved gene
med	L02_19589675_19589675	2	19589675	bio3	Isothermality	Os02g0532300		19591287	19595510	Hypothetical conserved gene
med	L02_19589675_19589675	2	19589675	bio3	Isothermality	Os02g0532401		19592454	19593279	Hypothetical gene
med	L02_19589675_19589675	2	19589675	bio3	Isothermality	Os02g0532500	OsGLP2-1	19597550	19598541	Germin-like protein%2C Fungal blast and bacterial blight resistanc
med	L02_19589675_19589675	2	19589675	bio3	Isothermality	Os02g0532800		19614070	19615072	7TM GPCR%2C rhodopsin-like domain containing protein
med	L02_19589675_19589675	2	19589675	bio3	Isothermality	Os02g0532900		19619243	19623214	Glycoside hydrolase%2C family 17 protein
med	L02_19589675_19589675	2	19589675	bio3	Isothermality	Os02g0533000		19623488	19628801	FeS cluster biogenesis domain containing protein
med	L02_19589675_19589675	2	19589675	bio3	Isothermality	Os02g0533200		19632434	19635224	SOUL haem-binding protein domain containing protein
med	L02_19589675_19589675	2	19589675	bio3	Isothermality	Os02g0533300	OsalphaCA1	19636276	19638854	Carbonic anhydrase%2C CAH1-like domain containing protein
med	L02_19589675_19589675	2	19589675	bio3	Isothermality	Os02g0533700		19644999	19646061	Conserved hypothetical protein
med	L02_19589675_19589675	2	19589675	bio3	Isothermality	Os02g0533800		19648496	19649478	Similar to ATPase inhibitor
med	L02_19589675_19589675	2	19589675	bio3	Isothermality	Os02g0533900	OsCPA1	19649913	19653378	Similar to Carbon-nitrogen hydrolase family protein
med	L02_19589675_19589675	2	19589675	bio3	Isothermality	Os02g0534000		19653918	19654780	Similar to OSIGBa0134P10.7 protein
med	L02_19589675_19589675	2	19589675	bio3	Isothermality	Os02g0534400	OSCIN1	19682544	19687163	Cell wall invertase (EC 3.2.1.26)
med	L02_19589675_19589675	2	19589675	bio3	Isothermality	Os02g0534550		19682581	19686847	Hypothetical protein
med	L02_19589675_19589675	2	19589675	bio3	Isothermality	Os02g0534700		19708659	19709195	Pectinesterase inhibitor domain containing protein
med	L02_19589675_19589675	2	19589675	bio3	Isothermality	Os02g0534800		19710368	19713468	Similar to 40S ribosomal protein S14 (Clone MCH2)
med	L02_19589675_19589675	2	19589675	bio3	Isothermality	Os02g0535000		19714852	19717671	Similar to chaperone protein dnaJ-related
med	L02_19589675_19589675	2	19589675	bio3	Isothermality	Os02g0535150		19721199	19721414	Non-protein coding transcript
med	L02_19589675_19589675	2	19589675	bio3	Isothermality	Os02g0535300		19723841	19724741	Hypothetical conserved gene
med	L02_19589675_19589675	2	19589675	bio3	Isothermality	Os02g0535400	RAR1	19727120	19729886	Cys- and His-rich domain (CHORD%2C zinc binding finger motif) containing protein%2C Innate-immune respons
med	L02_23404088_23404088	2	23404088	bio10	Mean Temperature of Warmest Quarter	Os02g0598200		23255087	23262297	Hypothetical conserved gene
med	L02_23404088_23404088	2	23404088	bio10	Mean Temperature of Warmest Quarter	Os02g0598300		23266498	23271949	Conserved hypothetical protein
med	L02_23404088_23404088	2	23404088	bio10	Mean Temperature of Warmest Quarter	Os02g0598350		23270207	23271798	Hypothetical gene
med	L02_23404088_23404088	2	23404088	bio10	Mean Temperature of Warmest Quarter	Os02g0598400		23272523	23279668	Hypothetical conserved gene
med	L02_23404088_23404088	2	23404088	bio10	Mean Temperature of Warmest Quarter	Os02g0598500		23279868	23285375	Protein phosphatase 2C family protein
med	L02_23404088_23404088	2	23404088	bio10	Mean Temperature of Warmest Quarter	Os02g0598600	OsFbox099	23285971	23287266	Cyclin-like F-box domain containing protein
med	L02_23404088_23404088	2	23404088	bio10	Mean Temperature of Warmest Quarter	Os02g0598800		23319582	23325945	Telomere length regulation protein%2C conserved domain domain containing protein
med	L02_23404088_23404088	2	23404088	bio10	Mean Temperature of Warmest Quarter	Os02g0599150	OsPP2C16	23326336	23331843	Hypothetical conserved gene
med	L02_23404088_23404088	2	23404088	bio10	Mean Temperature of Warmest Quarter	Os02g0598900	OsFbox100	23332439	23333734	Cyclin-like F-box domain containing protein
med	L02_23404088_23404088	2	23404088	bio10	Mean Temperature of Warmest Quarter	Os02g0599100		23378082	23384449	Hypothetical conserved gene
med	L02_23404088_23404088	2	23404088	bio10	Mean Temperature of Warmest Quarter	Os02g0599151	OsPP2C17	23386353	23391753	Probable protein phosphatase 2C 17
med	L02_23404088_23404088	2	23404088	bio10	Mean Temperature of Warmest Quarter	Os02g0599200	OsPP2C18	23402560	23404718	Protein phosphatase 2C-like domain containing protein
med	L02_23404088_23404088	2	23404088	bio10	Mean Temperature of Warmest Quarter	Os02g0599400		23416055	23416778	Conserved hypothetical protein
med	L02_23404088_23404088	2	23404088	bio10	Mean Temperature of Warmest Quarter	Os02g0599500		23417599	23420491	Similar to Iron-stress related protein
med	L02_23404088_23404088	2	23404088	bio10	Mean Temperature of Warmest Quarter	Os02g0599700	OsPP2C19	23432540	23442530	Protein phosphatase 2C%2C manganese/magnesium aspartate binding site domain containing protein
med	L02_23404088_23404088	2	23404088	bio10	Mean Temperature of Warmest Quarter	Os02g0600000		23451715	23454685	Conserved hypothetical protein
med	L02_23404088_23404088	2	23404088	bio10	Mean Temperature of Warmest Quarter	Os02g0600066		23455291	23460627	Hypothetical gene
med	L02_23404088_23404088	2	23404088	bio10	Mean Temperature of Warmest Quarter	Os02g0600033	OsPP2C20	23456804	23460491	cDNA clone:J013002F23%2C full insert sequence
med	L02_23404088_23404088	2	23404088	bio10	Mean Temperature of Warmest Quarter	Os02g0600100		23461505	23465753	Similar to 26S proteasome subunit RPN7
med	L02_23404088_23404088	2	23404088	bio10	Mean Temperature of Warmest Quarter	Os02g0600200		23465969	23468038	IQ calmodulin-binding region domain containing protein
med	L02_23404088_23404088	2	23404088	bio10	Mean Temperature of Warmest Quarter	Os02g0600400	OsG6PDH1	23480321	23486812	Similar to Glucose-6-phosphate dehydrogenase
med	L02_23404088_23404088	2	23404088	bio10	Mean Temperature of Warmest Quarter	Os02g0600650		23495654	23496309	Conserved hypothetical protein
med	L02_23404088_23404088	2	23404088	bio10	Mean Temperature of Warmest Quarter	Os02g0601000		23513097	23513707	Conserved hypothetical protein
med	L02_23404088_23404088	2	23404088	bio10	Mean Temperature of Warmest Quarter	Os02g0601100	OsISC43	23514645	23515236	Similar to Nucleotide-binding protein
med	L02_23404088_23404088	2	23404088	bio10	Mean Temperature of Warmest Quarter	Os02g0601300	OsGapC1	23527139	23530459	Similar to Glyceraldehyde-3-phosphate dehydrogenase%2C cytosolic 3 (EC 1.2.1.12)
med	L02_23404088_23404088	2	23404088	bio10	Mean Temperature of Warmest Quarter	Os02g0601350		23528508	23530119	Hypothetical protein
med	L02_23404088_23404088	2	23404088	bio10	Mean Temperature of Warmest Quarter	Os02g0601500	OsCYP71X14	23535119	23536974	Cytochrome P450 family protein
med	L02_23404088_23404088	2	23404088	bio10	Mean Temperature of Warmest Quarter	Os02g0601600		23538347	23540226	Hypothetical conserved gene
med	L02_23404088_23404088	2	23404088	bio10	Mean Temperature of Warmest Quarter	Os02g0601700		23544805	23549077	Ankyrin repeat containing protein
med	L02_23404088_23404088	2	23404088	bio10	Mean Temperature of Warmest Quarter	Os02g0601750		23545845	23548377	Hypothetical protein
med	L02_23404088_23404088	2	23404088	bio10	Mean Temperature of Warmest Quarter	Os02g0601800		23549175	23554380	Bromodomain containing protein
med	L03_13114933_13114933	3	13114933	bio10	Mean Temperature of Warmest Quarter	Os03g0347200		12976163	12988180	Armadillo-type fold domain containing protein
med	L03_13114933_13114933	3	13114933	bio10	Mean Temperature of Warmest Quarter	Os03g0347300	OsCW-ZF3	12988940	12998660	Zinc finger%2C CW-type domain containing protein
med	L03_13114933_13114933	3	13114933	bio10	Mean Temperature of Warmest Quarter	Os03g0347400		13000031	13001869	Non-protein coding transcript
med	L03_13114933_13114933	3	13114933	bio10	Mean Temperature of Warmest Quarter	Os03g0347500	OsSWEET12	13004689	13008130	Similar to Senescence-associated protein (SAG29)
med	L03_13114933_13114933	3	13114933	bio10	Mean Temperature of Warmest Quarter	Os03g0347700	WIN1	13024332	13027005	Protein containing a Bric-a-Brac/Tramtrack/Broad (BTB) complex and an NPH3domain (BTBN)%2C Regulation of auxin transpor
med	L03_13114933_13114933	3	13114933	bio10	Mean Temperature of Warmest Quarter	Os03g0347750		13024539	13025126	Hypothetical gene
med	L03_13114933_13114933	3	13114933	bio10	Mean Temperature of Warmest Quarter	Os03g0347800		13031243	13036012	Peptidyl-tRNA hydrolase family protein
med	L03_13114933_13114933	3	13114933	bio10	Mean Temperature of Warmest Quarter	Os03g0347900		13035374	13046115	Terpenoid synthase domain containing protein
med	L03_13114933_13114933	3	13114933	bio10	Mean Temperature of Warmest Quarter	Os03g0348200	OsTPS10	13063312	13070842	Terpene synthase-like domain containing protein
med	L03_13114933_13114933	3	13114933	bio10	Mean Temperature of Warmest Quarter	Os03g0348500		13083595	13086627	Similar to cDNA clone:J033091L01%2C full insert sequence
med	L03_13114933_13114933	3	13114933	bio10	Mean Temperature of Warmest Quarter	Os03g0348800		13087404	13093763	Conserved hypothetical protein
med	L03_13114933_13114933	3	13114933	bio10	Mean Temperature of Warmest Quarter	Os03g0348900	OsSRFP1	13095799	13098282	Similar to CHY zinc finger family protein%2C expressed
med	L03_13114933_13114933	3	13114933	bio10	Mean Temperature of Warmest Quarter	Os03g0349000		13100324	13109340	Nucleoporin interacting component family protein
med	L03_13114933_13114933	3	13114933	bio10	Mean Temperature of Warmest Quarter	Os03g0349200	OsCDKC	13110912	13115736	Similar to transposon protein
med	L03_13114933_13114933	3	13114933	bio10	Mean Temperature of Warmest Quarter	Os03g0349400		13112917	13115460	Hypothetical protein
med	L03_13114933_13114933	3	13114933	bio10	Mean Temperature of Warmest Quarter	Os03g0349600		13122682	13124496	Conserved hypothetical protein
med	L03_13114933_13114933	3	13114933	bio10	Mean Temperature of Warmest Quarter	Os03g0349700		13122845	13123180	Conserved hypothetical protein
med	L03_13114933_13114933	3	13114933	bio10	Mean Temperature of Warmest Quarter	Os03g0350100	BIP101	13126146	13130222	SAR DNA-binding protein-2
med	L03_13114933_13114933	3	13114933	bio10	Mean Temperature of Warmest Quarter	Os03g0350300	BIP102	13133569	13137486	Similar to SAR DNA-binding protein-like protein
med	L03_13114933_13114933	3	13114933	bio10	Mean Temperature of Warmest Quarter	Os03g0351100	OsP	13153018	13155544	Similar to CONSTANS-like protein CO9 (Fragment)
med	L03_13114933_13114933	3	13114933	bio10	Mean Temperature of Warmest Quarter	Os03g0351200	OsDVR	13155851	13157256	NAD(P)-binding domain containing protein
med	L03_13114933_13114933	3	13114933	bio10	Mean Temperature of Warmest Quarter	Os03g0351300		13162037	13163727	Similar to beta-amylase
med	L03_13114933_13114933	3	13114933	bio10	Mean Temperature of Warmest Quarter	Os03g0351400	OsTLP14	13164567	13167540	Similar to Tubby-like protein 3
med	L03_13114933_13114933	3	13114933	bio10	Mean Temperature of Warmest Quarter	Os03g0351500	SODCC1	13181396	13184453	Similar to Superoxide dismutase
med	L03_13114933_13114933	3	13114933	bio10	Mean Temperature of Warmest Quarter	Os03g0351700		13189478	13190315	Conserved hypothetical protein
med	L03_13114933_13114933	3	13114933	bio10	Mean Temperature of Warmest Quarter	Os03g0351800	OsRFP	13199226	13201310	Zinc finger%2C RING/FYVE/PHD-type domain containing protein
med	L03_13114933_13114933	3	13114933	bio10	Mean Temperature of Warmest Quarter	Os03g0352200		13218051	13222166	Similar to SAC3/GANP family protein
med	L03_13114933_13114933	3	13114933	bio10	Mean Temperature of Warmest Quarter	Os03g0352300		13222543	13225476	Similar to Nucleolar protein
med	L03_13114933_13114933	3	13114933	bio10	Mean Temperature of Warmest Quarter	Os03g0352400	OsNug2	13227322	13232070	Similar to Nucleolar GTP-binding protein 2 (Autoantigen NGP-1)
med	L03_13114933_13114933	3	13114933	bio10	Mean Temperature of Warmest Quarter	Os03g0352450	OsINO80	13236508	13239580	Hypothetical conserved gene
med	L03_13114933_13114933	3	13114933	bio10	Mean Temperature of Warmest Quarter	Os03g0352500	OsINO80	13244838	13247880	Similar to AGR379Wp
med	L03_13114933_13114933	3	13114933	bio10	Mean Temperature of Warmest Quarter	Os03g0352700		13256889	13258448	Hypothetical conserved gene
med	L03_13114933_13114933	3	13114933	bio10	Mean Temperature of Warmest Quarter	Os03g0352800		13258254	13260638	Similar to Acyl carrier protein 1 (EC 1.6.5.3) (EC 1.6.99.3)
med	L03_13114933_13114933	3	13114933	bio10	Mean Temperature of Warmest Quarter	Os03g0353000		13263190	13264444	Conserved hypothetical protein
med	L03_13114933_13114933	3	13114933	phh2o_deep	Ph Subsoil	Os03g0347200		12976163	12988180	Armadillo-type fold domain containing protein
med	L03_13114933_13114933	3	13114933	phh2o_deep	Ph Subsoil	Os03g0347300	OsCW-ZF3	12988940	12998660	Zinc finger%2C CW-type domain containing protein
med	L03_13114933_13114933	3	13114933	phh2o_deep	Ph Subsoil	Os03g0347400		13000031	13001869	Non-protein coding transcript
med	L03_13114933_13114933	3	13114933	phh2o_deep	Ph Subsoil	Os03g0347500	OsSWEET12	13004689	13008130	Similar to Senescence-associated protein (SAG29)
med	L03_13114933_13114933	3	13114933	phh2o_deep	Ph Subsoil	Os03g0347700	WIN1	13024332	13027005	Protein containing a Bric-a-Brac/Tramtrack/Broad (BTB) complex and an NPH3domain (BTBN)%2C Regulation of auxin transpor
med	L03_13114933_13114933	3	13114933	phh2o_deep	Ph Subsoil	Os03g0347750		13024539	13025126	Hypothetical gene
med	L03_13114933_13114933	3	13114933	phh2o_deep	Ph Subsoil	Os03g0347800		13031243	13036012	Peptidyl-tRNA hydrolase family protein
med	L03_13114933_13114933	3	13114933	phh2o_deep	Ph Subsoil	Os03g0347900		13035374	13046115	Terpenoid synthase domain containing protein
med	L03_13114933_13114933	3	13114933	phh2o_deep	Ph Subsoil	Os03g0348200	OsTPS10	13063312	13070842	Terpene synthase-like domain containing protein
med	L03_13114933_13114933	3	13114933	phh2o_deep	Ph Subsoil	Os03g0348500		13083595	13086627	Similar to cDNA clone:J033091L01%2C full insert sequence
med	L03_13114933_13114933	3	13114933	phh2o_deep	Ph Subsoil	Os03g0348800		13087404	13093763	Conserved hypothetical protein
med	L03_13114933_13114933	3	13114933	phh2o_deep	Ph Subsoil	Os03g0348900	OsSRFP1	13095799	13098282	Similar to CHY zinc finger family protein%2C expressed
med	L03_13114933_13114933	3	13114933	phh2o_deep	Ph Subsoil	Os03g0349000		13100324	13109340	Nucleoporin interacting component family protein
med	L03_13114933_13114933	3	13114933	phh2o_deep	Ph Subsoil	Os03g0349200	OsCDKC	13110912	13115736	Similar to transposon protein
med	L03_13114933_13114933	3	13114933	phh2o_deep	Ph Subsoil	Os03g0349400		13112917	13115460	Hypothetical protein
med	L03_13114933_13114933	3	13114933	phh2o_deep	Ph Subsoil	Os03g0349600		13122682	13124496	Conserved hypothetical protein
med	L03_13114933_13114933	3	13114933	phh2o_deep	Ph Subsoil	Os03g0349700		13122845	13123180	Conserved hypothetical protein
med	L03_13114933_13114933	3	13114933	phh2o_deep	Ph Subsoil	Os03g0350100	BIP101	13126146	13130222	SAR DNA-binding protein-2
med	L03_13114933_13114933	3	13114933	phh2o_deep	Ph Subsoil	Os03g0350300	BIP102	13133569	13137486	Similar to SAR DNA-binding protein-like protein
med	L03_13114933_13114933	3	13114933	phh2o_deep	Ph Subsoil	Os03g0351100	OsP	13153018	13155544	Similar to CONSTANS-like protein CO9 (Fragment)
med	L03_13114933_13114933	3	13114933	phh2o_deep	Ph Subsoil	Os03g0351200	OsDVR	13155851	13157256	NAD(P)-binding domain containing protein
med	L03_13114933_13114933	3	13114933	phh2o_deep	Ph Subsoil	Os03g0351300		13162037	13163727	Similar to beta-amylase
med	L03_13114933_13114933	3	13114933	phh2o_deep	Ph Subsoil	Os03g0351400	OsTLP14	13164567	13167540	Similar to Tubby-like protein 3
med	L03_13114933_13114933	3	13114933	phh2o_deep	Ph Subsoil	Os03g0351500	SODCC1	13181396	13184453	Similar to Superoxide dismutase
med	L03_13114933_13114933	3	13114933	phh2o_deep	Ph Subsoil	Os03g0351700		13189478	13190315	Conserved hypothetical protein
med	L03_13114933_13114933	3	13114933	phh2o_deep	Ph Subsoil	Os03g0351800	OsRFP	13199226	13201310	Zinc finger%2C RING/FYVE/PHD-type domain containing protein
med	L03_13114933_13114933	3	13114933	phh2o_deep	Ph Subsoil	Os03g0352200		13218051	13222166	Similar to SAC3/GANP family protein
med	L03_13114933_13114933	3	13114933	phh2o_deep	Ph Subsoil	Os03g0352300		13222543	13225476	Similar to Nucleolar protein
med	L03_13114933_13114933	3	13114933	phh2o_deep	Ph Subsoil	Os03g0352400	OsNug2	13227322	13232070	Similar to Nucleolar GTP-binding protein 2 (Autoantigen NGP-1)
med	L03_13114933_13114933	3	13114933	phh2o_deep	Ph Subsoil	Os03g0352450	OsINO80	13236508	13239580	Hypothetical conserved gene
med	L03_13114933_13114933	3	13114933	phh2o_deep	Ph Subsoil	Os03g0352500	OsINO80	13244838	13247880	Similar to AGR379Wp
med	L03_13114933_13114933	3	13114933	phh2o_deep	Ph Subsoil	Os03g0352700		13256889	13258448	Hypothetical conserved gene
med	L03_13114933_13114933	3	13114933	phh2o_deep	Ph Subsoil	Os03g0352800		13258254	13260638	Similar to Acyl carrier protein 1 (EC 1.6.5.3) (EC 1.6.99.3)
med	L03_13114933_13114933	3	13114933	phh2o_deep	Ph Subsoil	Os03g0353000		13263190	13264444	Conserved hypothetical protein
med	L03_13114933_13114933	3	13114933	phh2o_shallow	Ph Topsoil	Os03g0347200		12976163	12988180	Armadillo-type fold domain containing protein
med	L03_13114933_13114933	3	13114933	phh2o_shallow	Ph Topsoil	Os03g0347300	OsCW-ZF3	12988940	12998660	Zinc finger%2C CW-type domain containing protein
med	L03_13114933_13114933	3	13114933	phh2o_shallow	Ph Topsoil	Os03g0347400		13000031	13001869	Non-protein coding transcript
med	L03_13114933_13114933	3	13114933	phh2o_shallow	Ph Topsoil	Os03g0347500	OsSWEET12	13004689	13008130	Similar to Senescence-associated protein (SAG29)
med	L03_13114933_13114933	3	13114933	phh2o_shallow	Ph Topsoil	Os03g0347700	WIN1	13024332	13027005	Protein containing a Bric-a-Brac/Tramtrack/Broad (BTB) complex and an NPH3domain (BTBN)%2C Regulation of auxin transpor
med	L03_13114933_13114933	3	13114933	phh2o_shallow	Ph Topsoil	Os03g0347750		13024539	13025126	Hypothetical gene
med	L03_13114933_13114933	3	13114933	phh2o_shallow	Ph Topsoil	Os03g0347800		13031243	13036012	Peptidyl-tRNA hydrolase family protein
med	L03_13114933_13114933	3	13114933	phh2o_shallow	Ph Topsoil	Os03g0347900		13035374	13046115	Terpenoid synthase domain containing protein
med	L03_13114933_13114933	3	13114933	phh2o_shallow	Ph Topsoil	Os03g0348200	OsTPS10	13063312	13070842	Terpene synthase-like domain containing protein
med	L03_13114933_13114933	3	13114933	phh2o_shallow	Ph Topsoil	Os03g0348500		13083595	13086627	Similar to cDNA clone:J033091L01%2C full insert sequence
med	L03_13114933_13114933	3	13114933	phh2o_shallow	Ph Topsoil	Os03g0348800		13087404	13093763	Conserved hypothetical protein
med	L03_13114933_13114933	3	13114933	phh2o_shallow	Ph Topsoil	Os03g0348900	OsSRFP1	13095799	13098282	Similar to CHY zinc finger family protein%2C expressed
med	L03_13114933_13114933	3	13114933	phh2o_shallow	Ph Topsoil	Os03g0349000		13100324	13109340	Nucleoporin interacting component family protein
med	L03_13114933_13114933	3	13114933	phh2o_shallow	Ph Topsoil	Os03g0349200	OsCDKC	13110912	13115736	Similar to transposon protein
med	L03_13114933_13114933	3	13114933	phh2o_shallow	Ph Topsoil	Os03g0349400		13112917	13115460	Hypothetical protein
med	L03_13114933_13114933	3	13114933	phh2o_shallow	Ph Topsoil	Os03g0349600		13122682	13124496	Conserved hypothetical protein
med	L03_13114933_13114933	3	13114933	phh2o_shallow	Ph Topsoil	Os03g0349700		13122845	13123180	Conserved hypothetical protein
med	L03_13114933_13114933	3	13114933	phh2o_shallow	Ph Topsoil	Os03g0350100	BIP101	13126146	13130222	SAR DNA-binding protein-2
med	L03_13114933_13114933	3	13114933	phh2o_shallow	Ph Topsoil	Os03g0350300	BIP102	13133569	13137486	Similar to SAR DNA-binding protein-like protein
med	L03_13114933_13114933	3	13114933	phh2o_shallow	Ph Topsoil	Os03g0351100	OsP	13153018	13155544	Similar to CONSTANS-like protein CO9 (Fragment)
med	L03_13114933_13114933	3	13114933	phh2o_shallow	Ph Topsoil	Os03g0351200	OsDVR	13155851	13157256	NAD(P)-binding domain containing protein
med	L03_13114933_13114933	3	13114933	phh2o_shallow	Ph Topsoil	Os03g0351300		13162037	13163727	Similar to beta-amylase
med	L03_13114933_13114933	3	13114933	phh2o_shallow	Ph Topsoil	Os03g0351400	OsTLP14	13164567	13167540	Similar to Tubby-like protein 3
med	L03_13114933_13114933	3	13114933	phh2o_shallow	Ph Topsoil	Os03g0351500	SODCC1	13181396	13184453	Similar to Superoxide dismutase
med	L03_13114933_13114933	3	13114933	phh2o_shallow	Ph Topsoil	Os03g0351700		13189478	13190315	Conserved hypothetical protein
med	L03_13114933_13114933	3	13114933	phh2o_shallow	Ph Topsoil	Os03g0351800	OsRFP	13199226	13201310	Zinc finger%2C RING/FYVE/PHD-type domain containing protein
med	L03_13114933_13114933	3	13114933	phh2o_shallow	Ph Topsoil	Os03g0352200		13218051	13222166	Similar to SAC3/GANP family protein
med	L03_13114933_13114933	3	13114933	phh2o_shallow	Ph Topsoil	Os03g0352300		13222543	13225476	Similar to Nucleolar protein
med	L03_13114933_13114933	3	13114933	phh2o_shallow	Ph Topsoil	Os03g0352400	OsNug2	13227322	13232070	Similar to Nucleolar GTP-binding protein 2 (Autoantigen NGP-1)
med	L03_13114933_13114933	3	13114933	phh2o_shallow	Ph Topsoil	Os03g0352450	OsINO80	13236508	13239580	Hypothetical conserved gene
med	L03_13114933_13114933	3	13114933	phh2o_shallow	Ph Topsoil	Os03g0352500	OsINO80	13244838	13247880	Similar to AGR379Wp
med	L03_13114933_13114933	3	13114933	phh2o_shallow	Ph Topsoil	Os03g0352700		13256889	13258448	Hypothetical conserved gene
med	L03_13114933_13114933	3	13114933	phh2o_shallow	Ph Topsoil	Os03g0352800		13258254	13260638	Similar to Acyl carrier protein 1 (EC 1.6.5.3) (EC 1.6.99.3)
med	L03_13114933_13114933	3	13114933	phh2o_shallow	Ph Topsoil	Os03g0353000		13263190	13264444	Conserved hypothetical protein
med	L03_23808002_23808002	3	23808002	bio14	Precipitation of Driest Month	Os03g0624000		23694318	23695622	Similar to KANADI 3
med	L03_23808002_23808002	3	23808002	bio14	Precipitation of Driest Month	Os03g0624300		23715220	23715752	Conserved hypothetical protein
med	L03_23808002_23808002	3	23808002	bio14	Precipitation of Driest Month	Os03g0624600	ONAC006	23734580	23736562	No apical meristem (NAM) protein domain containing protein
med	L03_23808002_23808002	3	23808002	bio14	Precipitation of Driest Month	Os03g0624700		23734689	23735711	Hypothetical protein
med	L03_23808002_23808002	3	23808002	bio14	Precipitation of Driest Month	Os03g0624800		23738885	23746139	Pentatricopeptide repeat domain containing protein
med	L03_23808002_23808002	3	23808002	bio14	Precipitation of Driest Month	Os03g0624900		23754702	23755198	Hypothetical conserved gene
med	L03_23808002_23808002	3	23808002	bio14	Precipitation of Driest Month	Os03g0625300	OsWD40-77	23781012	23782726	Similar to nucleotide binding protein
med	L03_23808002_23808002	3	23808002	bio14	Precipitation of Driest Month	Os03g0625201		23781143	23782589	Hypothetical gene
med	L03_23808002_23808002	3	23808002	bio14	Precipitation of Driest Month	Os03g0625700	OsSEC3A	23797158	23808349	Subunit of the exocyst complex%2C Defense respons
med	L03_23808002_23808002	3	23808002	bio14	Precipitation of Driest Month	Os03g0625800		23812565	23816582	Zinc finger%2C C6HC-type domain containing protein
med	L03_23808002_23808002	3	23808002	bio14	Precipitation of Driest Month	Os03g0625900	OsWD40-78	23817641	23824212	WD40 repeat-like domain containing protein
med	L03_23808002_23808002	3	23808002	bio14	Precipitation of Driest Month	Os03g0625933		23827633	23831445	Similar to IBR domain containing protein%2C expressed
med	L03_23808002_23808002	3	23808002	bio14	Precipitation of Driest Month	Os03g0625966		23831005	23832562	Hypothetical protein
med	L03_23808002_23808002	3	23808002	bio14	Precipitation of Driest Month	Os03g0626000		23831912	23832694	Similar to IBR domain containing protein%2C expressed
med	L03_23808002_23808002	3	23808002	bio14	Precipitation of Driest Month	Os03g0626100		23836063	23839587	Zinc finger%2C C6HC-type domain containing protein
med	L03_23808002_23808002	3	23808002	bio14	Precipitation of Driest Month	Os03g0626200		23841765	23844369	Conserved hypothetical protein
med	L03_23808002_23808002	3	23808002	bio14	Precipitation of Driest Month	Os03g0626400		23848139	23848671	Hypothetical conserved gene
med	L03_23808002_23808002	3	23808002	bio14	Precipitation of Driest Month	Os03g0626500		23850245	23851996	Similar to predicted protein
med	L03_23808002_23808002	3	23808002	bio14	Precipitation of Driest Month	Os03g0626600		23855253	23861941	Zinc finger%2C LIM-type domain containing protein
med	L03_23808002_23808002	3	23808002	bio14	Precipitation of Driest Month	Os03g0626650		23857014	23861568	Non-protein coding transcript
med	L03_23808002_23808002	3	23808002	bio14	Precipitation of Driest Month	Os03g0626700		23870233	23876307	Multi antimicrobial extrusion protein MatE family protein
med	L03_23808002_23808002	3	23808002	bio14	Precipitation of Driest Month	Os03g0626750		23872581	23873199	Hypothetical protein
med	L03_23808002_23808002	3	23808002	bio14	Precipitation of Driest Month	Os03g0626800	OsCBL3	23888738	23895468	Calcineurin B protein
med	L03_23808002_23808002	3	23808002	bio14	Precipitation of Driest Month	Os03g0626900		23889014	23895370	Non-protein coding transcript
med	L03_23808002_23808002	3	23808002	bio14	Precipitation of Driest Month	Os03g0627100		23900148	23900959	Pentatricopeptide repeat domain containing protein
med	L03_23808002_23808002	3	23808002	bio14	Precipitation of Driest Month	Os03g0627300	OsISC37	23907657	23913207	Similar to nucleotide-binding protein-like
med	L03_23808002_23808002	3	23808002	bio14	Precipitation of Driest Month	Os03g0627500		23925619	23934166	Similar to KH domain containing protein%2C expressed
med	L03_23808002_23808002	3	23808002	bio14	Precipitation of Driest Month	Os03g0627900		23950274	23954477	Similar to H0102C09.1 protein
med	L03_23808002_23808002	3	23808002	bio17	Precipitation of Driest Quarter	Os03g0624000		23694318	23695622	Similar to KANADI 3
med	L03_23808002_23808002	3	23808002	bio17	Precipitation of Driest Quarter	Os03g0624300		23715220	23715752	Conserved hypothetical protein
med	L03_23808002_23808002	3	23808002	bio17	Precipitation of Driest Quarter	Os03g0624600	ONAC006	23734580	23736562	No apical meristem (NAM) protein domain containing protein
med	L03_23808002_23808002	3	23808002	bio17	Precipitation of Driest Quarter	Os03g0624700		23734689	23735711	Hypothetical protein
med	L03_23808002_23808002	3	23808002	bio17	Precipitation of Driest Quarter	Os03g0624800		23738885	23746139	Pentatricopeptide repeat domain containing protein
med	L03_23808002_23808002	3	23808002	bio17	Precipitation of Driest Quarter	Os03g0624900		23754702	23755198	Hypothetical conserved gene
med	L03_23808002_23808002	3	23808002	bio17	Precipitation of Driest Quarter	Os03g0625300	OsWD40-77	23781012	23782726	Similar to nucleotide binding protein
med	L03_23808002_23808002	3	23808002	bio17	Precipitation of Driest Quarter	Os03g0625201		23781143	23782589	Hypothetical gene
med	L03_23808002_23808002	3	23808002	bio17	Precipitation of Driest Quarter	Os03g0625700	OsSEC3A	23797158	23808349	Subunit of the exocyst complex%2C Defense respons
med	L03_23808002_23808002	3	23808002	bio17	Precipitation of Driest Quarter	Os03g0625800		23812565	23816582	Zinc finger%2C C6HC-type domain containing protein
med	L03_23808002_23808002	3	23808002	bio17	Precipitation of Driest Quarter	Os03g0625900	OsWD40-78	23817641	23824212	WD40 repeat-like domain containing protein
med	L03_23808002_23808002	3	23808002	bio17	Precipitation of Driest Quarter	Os03g0625933		23827633	23831445	Similar to IBR domain containing protein%2C expressed
med	L03_23808002_23808002	3	23808002	bio17	Precipitation of Driest Quarter	Os03g0625966		23831005	23832562	Hypothetical protein
med	L03_23808002_23808002	3	23808002	bio17	Precipitation of Driest Quarter	Os03g0626000		23831912	23832694	Similar to IBR domain containing protein%2C expressed
med	L03_23808002_23808002	3	23808002	bio17	Precipitation of Driest Quarter	Os03g0626100		23836063	23839587	Zinc finger%2C C6HC-type domain containing protein
med	L03_23808002_23808002	3	23808002	bio17	Precipitation of Driest Quarter	Os03g0626200		23841765	23844369	Conserved hypothetical protein
med	L03_23808002_23808002	3	23808002	bio17	Precipitation of Driest Quarter	Os03g0626400		23848139	23848671	Hypothetical conserved gene
med	L03_23808002_23808002	3	23808002	bio17	Precipitation of Driest Quarter	Os03g0626500		23850245	23851996	Similar to predicted protein
med	L03_23808002_23808002	3	23808002	bio17	Precipitation of Driest Quarter	Os03g0626600		23855253	23861941	Zinc finger%2C LIM-type domain containing protein
med	L03_23808002_23808002	3	23808002	bio17	Precipitation of Driest Quarter	Os03g0626650		23857014	23861568	Non-protein coding transcript
med	L03_23808002_23808002	3	23808002	bio17	Precipitation of Driest Quarter	Os03g0626700		23870233	23876307	Multi antimicrobial extrusion protein MatE family protein
med	L03_23808002_23808002	3	23808002	bio17	Precipitation of Driest Quarter	Os03g0626750		23872581	23873199	Hypothetical protein
med	L03_23808002_23808002	3	23808002	bio17	Precipitation of Driest Quarter	Os03g0626800	OsCBL3	23888738	23895468	Calcineurin B protein
med	L03_23808002_23808002	3	23808002	bio17	Precipitation of Driest Quarter	Os03g0626900		23889014	23895370	Non-protein coding transcript
med	L03_23808002_23808002	3	23808002	bio17	Precipitation of Driest Quarter	Os03g0627100		23900148	23900959	Pentatricopeptide repeat domain containing protein
med	L03_23808002_23808002	3	23808002	bio17	Precipitation of Driest Quarter	Os03g0627300	OsISC37	23907657	23913207	Similar to nucleotide-binding protein-like
med	L03_23808002_23808002	3	23808002	bio17	Precipitation of Driest Quarter	Os03g0627500		23925619	23934166	Similar to KH domain containing protein%2C expressed
med	L03_23808002_23808002	3	23808002	bio17	Precipitation of Driest Quarter	Os03g0627900		23950274	23954477	Similar to H0102C09.1 protein
med	L04_17233185_17233185	4	17233185	ocd_deep	Organic Carbon Density Subsoil	Os04g0357500	OsRALF-12	17084194	17084565	Conserved hypothetical protein
med	L04_17233185_17233185	4	17233185	ocd_deep	Organic Carbon Density Subsoil	Os04g0357700	OsRALF-13	17097749	17098154	Hypothetical conserved gene
med	L04_17233185_17233185	4	17233185	ocd_deep	Organic Carbon Density Subsoil	Os04g0358000		17108109	17110621	Similar to OSIGBa0104J13.1 protein
med	L04_17233185_17233185	4	17233185	ocd_deep	Organic Carbon Density Subsoil	Os04g0358150		17109776	17110349	Hypothetical protein
med	L04_17233185_17233185	4	17233185	ocd_deep	Organic Carbon Density Subsoil	Os04g0359100		17180207	17183428	Alcohol dehydrogenase superfamily%2C zinc-containing protein
med	L04_17233185_17233185	4	17233185	ocd_deep	Organic Carbon Density Subsoil	Os04g0359300		17185415	17186524	Sulfotransferase family protein
med	L04_17233185_17233185	4	17233185	ocd_deep	Organic Carbon Density Subsoil	Os04g0359700		17201224	17203486	Hypothetical conserved gene
med	L04_17233185_17233185	4	17233185	ocd_deep	Organic Carbon Density Subsoil	Os04g0360400		17202657	17203116	Hypothetical protein
med	L04_17233185_17233185	4	17233185	ocd_deep	Organic Carbon Density Subsoil	Os04g0359900		17207053	17208964	Conserved hypothetical protein
med	L04_17233185_17233185	4	17233185	ocd_deep	Organic Carbon Density Subsoil	Os04g0360500		17258661	17263088	Similar to OSIGBa0111E13.1 protein
med	L04_17233185_17233185	4	17233185	ocd_deep	Organic Carbon Density Subsoil	Os04g0360650		17258899	17263021	Hypothetical protein
med	L04_17233185_17233185	4	17233185	ocd_deep	Organic Carbon Density Subsoil	Os04g0361500		17319196	17321028	Similar to OSIGBa0111E13.1 protein
med	L04_17233185_17233185	4	17233185	ocd_deep	Organic Carbon Density Subsoil	Os04g0362375		17357016	17359831	Hypothetical gene
med	L04_17233185_17233185	4	17233185	ocd_deep	Organic Carbon Density Subsoil	Os04g0362501		17372324	17373450	Hypothetical conserved gene
med	L04_17233185_17233185	4	17233185	ocd_shallow	Organic Carbon Density Topsoil	Os04g0357500	OsRALF-12	17084194	17084565	Conserved hypothetical protein
med	L04_17233185_17233185	4	17233185	ocd_shallow	Organic Carbon Density Topsoil	Os04g0357700	OsRALF-13	17097749	17098154	Hypothetical conserved gene
med	L04_17233185_17233185	4	17233185	ocd_shallow	Organic Carbon Density Topsoil	Os04g0358000		17108109	17110621	Similar to OSIGBa0104J13.1 protein
med	L04_17233185_17233185	4	17233185	ocd_shallow	Organic Carbon Density Topsoil	Os04g0358150		17109776	17110349	Hypothetical protein
med	L04_17233185_17233185	4	17233185	ocd_shallow	Organic Carbon Density Topsoil	Os04g0359100		17180207	17183428	Alcohol dehydrogenase superfamily%2C zinc-containing protein
med	L04_17233185_17233185	4	17233185	ocd_shallow	Organic Carbon Density Topsoil	Os04g0359300		17185415	17186524	Sulfotransferase family protein
med	L04_17233185_17233185	4	17233185	ocd_shallow	Organic Carbon Density Topsoil	Os04g0359700		17201224	17203486	Hypothetical conserved gene
med	L04_17233185_17233185	4	17233185	ocd_shallow	Organic Carbon Density Topsoil	Os04g0360400		17202657	17203116	Hypothetical protein
med	L04_17233185_17233185	4	17233185	ocd_shallow	Organic Carbon Density Topsoil	Os04g0359900		17207053	17208964	Conserved hypothetical protein
med	L04_17233185_17233185	4	17233185	ocd_shallow	Organic Carbon Density Topsoil	Os04g0360500		17258661	17263088	Similar to OSIGBa0111E13.1 protein
med	L04_17233185_17233185	4	17233185	ocd_shallow	Organic Carbon Density Topsoil	Os04g0360650		17258899	17263021	Hypothetical protein
med	L04_17233185_17233185	4	17233185	ocd_shallow	Organic Carbon Density Topsoil	Os04g0361500		17319196	17321028	Similar to OSIGBa0111E13.1 protein
med	L04_17233185_17233185	4	17233185	ocd_shallow	Organic Carbon Density Topsoil	Os04g0362375		17357016	17359831	Hypothetical gene
med	L04_17233185_17233185	4	17233185	ocd_shallow	Organic Carbon Density Topsoil	Os04g0362501		17372324	17373450	Hypothetical conserved gene
med	L04_31250091_31250091	4	31250091	clay_shallow	Clay Topsoil	Os04g0613400		31098634	31102729	Similar to Cell differentiation protein rcd1
med	L04_31250091_31250091	4	31250091	clay_shallow	Clay Topsoil	Os04g0613500		31103334	31104657	Similar to 40S ribosomal protein S11
med	L04_31250091_31250091	4	31250091	clay_shallow	Clay Topsoil	Os04g0613600		31105989	31107921	Similar to 40S ribosomal protein S11
med	L04_31250091_31250091	4	31250091	clay_shallow	Clay Topsoil	Os04g0613700	OsUAP2	31108921	31113437	Similar to UDP-N-acetylglucosamine pyrophosphorylase
med	L04_31250091_31250091	4	31250091	clay_shallow	Clay Topsoil	Os04g0613800		31119412	31124152	Methyl-CpG DNA binding domain containing protein
med	L04_31250091_31250091	4	31250091	clay_shallow	Clay Topsoil	Os04g0613900	OsHAK11	31128314	31133415	Similar to Potassium transporter 18
med	L04_31250091_31250091	4	31250091	clay_shallow	Clay Topsoil	Os04g0613950		31128547	31129579	Hypothetical protein
med	L04_31250091_31250091	4	31250091	clay_shallow	Clay Topsoil	Os04g0614000		31139226	31141511	Similar to Peroxisomal 2%2C4-dienoyl-CoA reductase (EC 1.3.1.34)
med	L04_31250091_31250091	4	31250091	clay_shallow	Clay Topsoil	Os04g0614100	OsMADS31	31143100	31144202	Transcription factor%2C MADS-box domain containing protein
med	L04_31250091_31250091	4	31250091	clay_shallow	Clay Topsoil	Os04g0614300		31161634	31163557	Hypothetical conserved gene
med	L04_31250091_31250091	4	31250091	clay_shallow	Clay Topsoil	Os04g0614500		31169012	31174731	Pyridoxal phosphate-dependent transferase%2C major region%2C subdomain 1 domain containing protein
med	L04_31250091_31250091	4	31250091	clay_shallow	Clay Topsoil	Os04g0614600	OSL2	31176650	31182430	Similar to Viroid RNA-binding protein (Fragment)
med	L04_31250091_31250091	4	31250091	clay_shallow	Clay Topsoil	Os04g0614650		31189280	31193896	Similar to OSIGBa0126B18.8 protein
med	L04_31250091_31250091	4	31250091	clay_shallow	Clay Topsoil	Os04g0614700		31194936	31196293	Similar to OSIGBa0126B18.8 protein
med	L04_31250091_31250091	4	31250091	clay_shallow	Clay Topsoil	Os04g0615000	NAL1	31205267	31214632	Control of lateral leaf growth%2C panicle numbe
med	L04_31250091_31250091	4	31250091	clay_shallow	Clay Topsoil	Os04g0615100		31215137	31219569	Similar to Lecithine cholesterol acyltransferase-like protein
med	L04_31250091_31250091	4	31250091	clay_shallow	Clay Topsoil	Os04g0615200		31219893	31220898	Hypothetical protein
med	L04_31250091_31250091	4	31250091	clay_shallow	Clay Topsoil	Os04g0615500	OsISC39	31226065	31229570	Similar to H0525G02.2 protein
med	L04_31250091_31250091	4	31250091	clay_shallow	Clay Topsoil	Os04g0615550		31230645	31231968	Hypothetical gene
med	L04_31250091_31250091	4	31250091	clay_shallow	Clay Topsoil	Os04g0615600		31231440	31232057	Similar to H0525G02.3 protein
med	L04_31250091_31250091	4	31250091	clay_shallow	Clay Topsoil	Os04g0615700	OsAGO2	31239185	31243430	Argonaute and Dicer protein%2C PAZ domain containing protein
med	L04_31250091_31250091	4	31250091	clay_shallow	Clay Topsoil	Os04g0615800	OsAGO3	31247863	31249612	Similar to H0525G02.5 protein
med	L04_31250091_31250091	4	31250091	clay_shallow	Clay Topsoil	Os04g0615850		31250103	31254033	Hypothetical protein
med	L04_31250091_31250091	4	31250091	clay_shallow	Clay Topsoil	Os04g0615900		31251438	31254040	FAR1 domain containing protein
med	L04_31250091_31250091	4	31250091	clay_shallow	Clay Topsoil	Os04g0616000		31254843	31257934	Similar to H0525G02.7 protein
med	L04_31250091_31250091	4	31250091	clay_shallow	Clay Topsoil	Os04g0616050		31255397	31257910	Hypothetical gene
med	L04_31250091_31250091	4	31250091	clay_shallow	Clay Topsoil	Os04g0616100		31260001	31262246	Similar to H0525G02.8 protein
med	L04_31250091_31250091	4	31250091	clay_shallow	Clay Topsoil	Os04g0616200	OsRLCK159	31263110	31264993	Similar to H0525G02.9 protein
med	L04_31250091_31250091	4	31250091	clay_shallow	Clay Topsoil	Os04g0616250		31263733	31264216	Hypothetical gene
med	L04_31250091_31250091	4	31250091	clay_shallow	Clay Topsoil	Os04g0616266		31264228	31264688	Non-protein coding transcript
med	L04_31250091_31250091	4	31250091	clay_shallow	Clay Topsoil	Os04g0616282	OsRLCK159	31270141	31270896	Similar to H0525G02.9 protein
med	L04_31250091_31250091	4	31250091	clay_shallow	Clay Topsoil	Os04g0616300		31274513	31282357	Similar to H0525G02.10 protein
med	L04_31250091_31250091	4	31250091	clay_shallow	Clay Topsoil	Os04g0616350		31275367	31275831	Non-protein coding transcript
med	L04_31250091_31250091	4	31250091	clay_shallow	Clay Topsoil	Os04g0616400		31285363	31295976	Similar to H0525G02.12 protein
med	L04_31250091_31250091	4	31250091	clay_shallow	Clay Topsoil	Os04g0616450		31286615	31287094	Non-protein coding transcript
med	L04_31250091_31250091	4	31250091	clay_shallow	Clay Topsoil	Os04g0616500		31299841	31307729	Similar to H0525G02.11 protein
med	L04_31250091_31250091	4	31250091	clay_shallow	Clay Topsoil	Os04g0616550		31300516	31300999	Non-protein coding transcript
med	L04_31250091_31250091	4	31250091	clay_shallow	Clay Topsoil	Os04g0616600		31308749	31310236	Serine/threonine protein kinase-related domain containing protein
med	L04_31250091_31250091	4	31250091	clay_shallow	Clay Topsoil	Os04g0616650		31309584	31310066	Non-protein coding transcript
med	L04_31250091_31250091	4	31250091	clay_shallow	Clay Topsoil	Os04g0616700		31317589	31328040	Hypothetical conserved gene
med	L04_31250091_31250091	4	31250091	clay_shallow	Clay Topsoil	Os04g0616750		31320192	31320867	Non-protein coding transcript
med	L04_31250091_31250091	4	31250091	clay_shallow	Clay Topsoil	Os04g0616800		31329731	31331334	Similar to H0525G02.13 protein
med	L04_31250091_31250091	4	31250091	clay_shallow	Clay Topsoil	Os04g0616900		31340285	31344722	Similar to H0525G02.14 protein
med	L04_31250091_31250091	4	31250091	clay_shallow	Clay Topsoil	Os04g0617050	OsSAUR21	31349656	31350385	Similar to H0313F03.1 protein
med	L04_31250091_31250091	4	31250091	clay_shallow	Clay Topsoil	Os04g0617200		31353779	31354403	Conserved hypothetical protein
med	L04_31250091_31250091	4	31250091	clay_shallow	Clay Topsoil	Os04g0617350		31357541	31357847	Similar to H0313F03.3 protein
med	L04_31250091_31250091	4	31250091	clay_shallow	Clay Topsoil	Os04g0617500		31361030	31361512	Similar to H0313F03.4 protein
med	L04_31250091_31250091	4	31250091	clay_shallow	Clay Topsoil	Os04g0617600		31364111	31369399	Similar to Cdc48 cell division control protein 48%2C AAA family
med	L04_31250091_31250091	4	31250091	clay_shallow	Clay Topsoil	Os04g0617700		31379330	31379841	Similar to H0313F03.6 protein
med	L04_31250091_31250091	4	31250091	clay_shallow	Clay Topsoil	Os04g0617800	STS22	31389665	31393330	Similar to Imidazoleglycerol-phosphate dehydratase 1 (EC 4.2.1.19) (IGPD 1)
med	L04_31250091_31250091	4	31250091	clay_shallow	Clay Topsoil	Os04g0617900	OsGLP4-1	31393340	31395182	Similar to germin-like protein subfamily 1 member 11
med	L04_31250091_31250091	4	31250091	clay_shallow	Clay Topsoil	Os04g0618050		31398698	31400185	Pentatricopeptide repeat containing protein
med	L05_1084741_1084741	5	1084741	bio14	Precipitation of Driest Month	Os05g0117667		935340	935412	Non-protein coding transcript
med	L05_1084741_1084741	5	1084741	bio14	Precipitation of Driest Month	Os05g0117798		940495	947009	Kinesin%2C motor region domain containing protein
med	L05_1084741_1084741	5	1084741	bio14	Precipitation of Driest Month	Os05g0117832		945494	946692	Non-protein coding transcript
med	L05_1084741_1084741	5	1084741	bio14	Precipitation of Driest Month	Os05g0117864		947775	951933	Conserved hypothetical protein
med	L05_1084741_1084741	5	1084741	bio14	Precipitation of Driest Month	Os05g0118000		956022	957044	SRR1 domain containing protein
med	L05_1084741_1084741	5	1084741	bio14	Precipitation of Driest Month	Os05g0118700	LSY1	977812	978752	A member of the WUSCHEL-RELATED HOMEOBOX gene family%2C Regulation of lateral leaf development%2C Regulation of adaxial-abaxial patterning at the margins of the leaf primordi
med	L05_1084741_1084741	5	1084741	bio14	Precipitation of Driest Month	Os05g0118800		986271	988514	Conserved hypothetical protein
med	L05_1084741_1084741	5	1084741	bio14	Precipitation of Driest Month	Os05g0118900		989398	990847	Hypothetical protein
med	L05_1084741_1084741	5	1084741	bio14	Precipitation of Driest Month	Os05g0119000	STAR2	989625	991267	Bacterial-type ATP binding cassette (ABC) transporter%2C Al toleranc
med	L05_1084741_1084741	5	1084741	bio14	Precipitation of Driest Month	Os05g0119100		993324	993804	Hypothetical protein
med	L05_1084741_1084741	5	1084741	bio14	Precipitation of Driest Month	Os05g0119200	OsGRP1	997541	999169	Similar to EST C27893 corresponds to a region of the predicated gene
med	L05_1084741_1084741	5	1084741	bio14	Precipitation of Driest Month	Os05g0119300		1000593	1002757	Similar to ESTs AA754121
med	L05_1084741_1084741	5	1084741	bio14	Precipitation of Driest Month	Os05g0119350		1003799	1007803	Hypothetical protein
med	L05_1084741_1084741	5	1084741	bio14	Precipitation of Driest Month	Os05g0119400		1004569	1008694	KIP1-like domain containing protein
med	L05_1084741_1084741	5	1084741	bio14	Precipitation of Driest Month	Os05g0119600		1010651	1012854	Similar to Protein binding protein
med	L05_1084741_1084741	5	1084741	bio14	Precipitation of Driest Month	Os05g0119700		1014025	1014658	Conserved hypothetical protein
med	L05_1084741_1084741	5	1084741	bio14	Precipitation of Driest Month	Os05g0119850		1014301	1016657	Hypothetical protein
med	L05_1084741_1084741	5	1084741	bio14	Precipitation of Driest Month	Os05g0120000	OsABCG10	1042096	1044138	Similar to Stigma/style ABC transporter
med	L05_1084741_1084741	5	1084741	bio14	Precipitation of Driest Month	Os05g0120050		1042127	1044049	Hypothetical protein
med	L05_1084741_1084741	5	1084741	bio14	Precipitation of Driest Month	Os05g0120100		1045879	1049359	Similar to Splicing factor RSZ33
med	L05_1084741_1084741	5	1084741	bio14	Precipitation of Driest Month	Os05g0120200	OsABCG11	1050046	1052382	Similar to ATPase%2C coupled to transmembrane movement of substances
med	L05_1084741_1084741	5	1084741	bio14	Precipitation of Driest Month	Os05g0120250		1050054	1050380	Hypothetical protein
med	L05_1084741_1084741	5	1084741	bio14	Precipitation of Driest Month	Os05g0120300		1060912	1061952	Conserved hypothetical protein
med	L05_1084741_1084741	5	1084741	bio14	Precipitation of Driest Month	Os05g0120700		1084753	1086017	ATPase%2C P-type%2C K/Mg/Cd/Cu/Zn/Na/Ca/Na/H-transporter family protein
med	L05_1084741_1084741	5	1084741	bio14	Precipitation of Driest Month	Os05g0120800		1103397	1105229	Protein of unknown function DUF2870 domain containing protein
med	L05_1084741_1084741	5	1084741	bio14	Precipitation of Driest Month	Os05g0120900		1108823	1110025	Conserved hypothetical protein
med	L05_1084741_1084741	5	1084741	bio14	Precipitation of Driest Month	Os05g0121000		1115776	1118059	Protein of unknown function DUF1218 family protein
med	L05_1084741_1084741	5	1084741	bio14	Precipitation of Driest Month	Os05g0121100		1122713	1126860	Conserved hypothetical protein
med	L05_1084741_1084741	5	1084741	bio14	Precipitation of Driest Month	Os05g0121200		1127011	1132408	Similar to Transmembrane transport protein-like protein
med	L05_1084741_1084741	5	1084741	bio14	Precipitation of Driest Month	Os05g0121400		1142017	1145752	Conserved hypothetical protein
med	L05_1084741_1084741	5	1084741	bio14	Precipitation of Driest Month	Os05g0121500		1146334	1147106	Similar to structural constituent of ribosome
med	L05_1084741_1084741	5	1084741	bio14	Precipitation of Driest Month	Os05g0121600	RSR1	1156300	1159703	AP2/EREBP family transcription factor%2C Starch biosynthesi
med	L05_1084741_1084741	5	1084741	bio14	Precipitation of Driest Month	Os05g0121700	OsRAD51B	1174481	1190655	DNA repair and recombination%2C RecA-like domain containing protein
med	L05_1084741_1084741	5	1084741	bio14	Precipitation of Driest Month	Os05g0121725		1190748	1190803	Non-protein coding transcript
med	L05_1084741_1084741	5	1084741	bio14	Precipitation of Driest Month	Os05g0121750		1192862	1193809	Hypothetical conserved gene
med	L05_1084741_1084741	5	1084741	bio14	Precipitation of Driest Month	Os05g0121800		1195081	1199226	Conserved hypothetical protein
med	L05_1084741_1084741	5	1084741	bio14	Precipitation of Driest Month	Os05g0121850		1199247	1201035	Hypothetical gene
med	L05_1084741_1084741	5	1084741	bio14	Precipitation of Driest Month	Os05g0121900		1199358	1201038	Similar to Phosphate/phosphoenolpyruvate translocator protein-like
med	L05_1084741_1084741	5	1084741	bio14	Precipitation of Driest Month	Os05g0122001		1203946	1204615	Conserved hypothetical protein
med	L05_1084741_1084741	5	1084741	bio14	Precipitation of Driest Month	Os05g0122400		1222843	1230989	Hypothetical conserved gene
med	L05_1084741_1084741	5	1084741	bio14	Precipitation of Driest Month	Os05g0122500		1231013	1232703	Similar to PWWP domain containing protein%2C expressed
med	L05_1084741_1084741	5	1084741	bio17	Precipitation of Driest Quarter	Os05g0117667		935340	935412	Non-protein coding transcript
med	L05_1084741_1084741	5	1084741	bio17	Precipitation of Driest Quarter	Os05g0117798		940495	947009	Kinesin%2C motor region domain containing protein
med	L05_1084741_1084741	5	1084741	bio17	Precipitation of Driest Quarter	Os05g0117832		945494	946692	Non-protein coding transcript
med	L05_1084741_1084741	5	1084741	bio17	Precipitation of Driest Quarter	Os05g0117864		947775	951933	Conserved hypothetical protein
med	L05_1084741_1084741	5	1084741	bio17	Precipitation of Driest Quarter	Os05g0118000		956022	957044	SRR1 domain containing protein
med	L05_1084741_1084741	5	1084741	bio17	Precipitation of Driest Quarter	Os05g0118700	LSY1	977812	978752	A member of the WUSCHEL-RELATED HOMEOBOX gene family%2C Regulation of lateral leaf development%2C Regulation of adaxial-abaxial patterning at the margins of the leaf primordi
med	L05_1084741_1084741	5	1084741	bio17	Precipitation of Driest Quarter	Os05g0118800		986271	988514	Conserved hypothetical protein
med	L05_1084741_1084741	5	1084741	bio17	Precipitation of Driest Quarter	Os05g0118900		989398	990847	Hypothetical protein
med	L05_1084741_1084741	5	1084741	bio17	Precipitation of Driest Quarter	Os05g0119000	STAR2	989625	991267	Bacterial-type ATP binding cassette (ABC) transporter%2C Al toleranc
med	L05_1084741_1084741	5	1084741	bio17	Precipitation of Driest Quarter	Os05g0119100		993324	993804	Hypothetical protein
med	L05_1084741_1084741	5	1084741	bio17	Precipitation of Driest Quarter	Os05g0119200	OsGRP1	997541	999169	Similar to EST C27893 corresponds to a region of the predicated gene
med	L05_1084741_1084741	5	1084741	bio17	Precipitation of Driest Quarter	Os05g0119300		1000593	1002757	Similar to ESTs AA754121
med	L05_1084741_1084741	5	1084741	bio17	Precipitation of Driest Quarter	Os05g0119350		1003799	1007803	Hypothetical protein
med	L05_1084741_1084741	5	1084741	bio17	Precipitation of Driest Quarter	Os05g0119400		1004569	1008694	KIP1-like domain containing protein
med	L05_1084741_1084741	5	1084741	bio17	Precipitation of Driest Quarter	Os05g0119600		1010651	1012854	Similar to Protein binding protein
med	L05_1084741_1084741	5	1084741	bio17	Precipitation of Driest Quarter	Os05g0119700		1014025	1014658	Conserved hypothetical protein
med	L05_1084741_1084741	5	1084741	bio17	Precipitation of Driest Quarter	Os05g0119850		1014301	1016657	Hypothetical protein
med	L05_1084741_1084741	5	1084741	bio17	Precipitation of Driest Quarter	Os05g0120000	OsABCG10	1042096	1044138	Similar to Stigma/style ABC transporter
med	L05_1084741_1084741	5	1084741	bio17	Precipitation of Driest Quarter	Os05g0120050		1042127	1044049	Hypothetical protein
med	L05_1084741_1084741	5	1084741	bio17	Precipitation of Driest Quarter	Os05g0120100		1045879	1049359	Similar to Splicing factor RSZ33
med	L05_1084741_1084741	5	1084741	bio17	Precipitation of Driest Quarter	Os05g0120200	OsABCG11	1050046	1052382	Similar to ATPase%2C coupled to transmembrane movement of substances
med	L05_1084741_1084741	5	1084741	bio17	Precipitation of Driest Quarter	Os05g0120250		1050054	1050380	Hypothetical protein
med	L05_1084741_1084741	5	1084741	bio17	Precipitation of Driest Quarter	Os05g0120300		1060912	1061952	Conserved hypothetical protein
med	L05_1084741_1084741	5	1084741	bio17	Precipitation of Driest Quarter	Os05g0120700		1084753	1086017	ATPase%2C P-type%2C K/Mg/Cd/Cu/Zn/Na/Ca/Na/H-transporter family protein
med	L05_1084741_1084741	5	1084741	bio17	Precipitation of Driest Quarter	Os05g0120800		1103397	1105229	Protein of unknown function DUF2870 domain containing protein
med	L05_1084741_1084741	5	1084741	bio17	Precipitation of Driest Quarter	Os05g0120900		1108823	1110025	Conserved hypothetical protein
med	L05_1084741_1084741	5	1084741	bio17	Precipitation of Driest Quarter	Os05g0121000		1115776	1118059	Protein of unknown function DUF1218 family protein
med	L05_1084741_1084741	5	1084741	bio17	Precipitation of Driest Quarter	Os05g0121100		1122713	1126860	Conserved hypothetical protein
med	L05_1084741_1084741	5	1084741	bio17	Precipitation of Driest Quarter	Os05g0121200		1127011	1132408	Similar to Transmembrane transport protein-like protein
med	L05_1084741_1084741	5	1084741	bio17	Precipitation of Driest Quarter	Os05g0121400		1142017	1145752	Conserved hypothetical protein
med	L05_1084741_1084741	5	1084741	bio17	Precipitation of Driest Quarter	Os05g0121500		1146334	1147106	Similar to structural constituent of ribosome
med	L05_1084741_1084741	5	1084741	bio17	Precipitation of Driest Quarter	Os05g0121600	RSR1	1156300	1159703	AP2/EREBP family transcription factor%2C Starch biosynthesi
med	L05_1084741_1084741	5	1084741	bio17	Precipitation of Driest Quarter	Os05g0121700	OsRAD51B	1174481	1190655	DNA repair and recombination%2C RecA-like domain containing protein
med	L05_1084741_1084741	5	1084741	bio17	Precipitation of Driest Quarter	Os05g0121725		1190748	1190803	Non-protein coding transcript
med	L05_1084741_1084741	5	1084741	bio17	Precipitation of Driest Quarter	Os05g0121750		1192862	1193809	Hypothetical conserved gene
med	L05_1084741_1084741	5	1084741	bio17	Precipitation of Driest Quarter	Os05g0121800		1195081	1199226	Conserved hypothetical protein
med	L05_1084741_1084741	5	1084741	bio17	Precipitation of Driest Quarter	Os05g0121850		1199247	1201035	Hypothetical gene
med	L05_1084741_1084741	5	1084741	bio17	Precipitation of Driest Quarter	Os05g0121900		1199358	1201038	Similar to Phosphate/phosphoenolpyruvate translocator protein-like
med	L05_1084741_1084741	5	1084741	bio17	Precipitation of Driest Quarter	Os05g0122001		1203946	1204615	Conserved hypothetical protein
med	L05_1084741_1084741	5	1084741	bio17	Precipitation of Driest Quarter	Os05g0122400		1222843	1230989	Hypothetical conserved gene
med	L05_1084741_1084741	5	1084741	bio17	Precipitation of Driest Quarter	Os05g0122500		1231013	1232703	Similar to PWWP domain containing protein%2C expressed
med	L05_1084741_1084741	5	1084741	bio3	Isothermality	Os05g0117667		935340	935412	Non-protein coding transcript
med	L05_1084741_1084741	5	1084741	bio3	Isothermality	Os05g0117798		940495	947009	Kinesin%2C motor region domain containing protein
med	L05_1084741_1084741	5	1084741	bio3	Isothermality	Os05g0117832		945494	946692	Non-protein coding transcript
med	L05_1084741_1084741	5	1084741	bio3	Isothermality	Os05g0117864		947775	951933	Conserved hypothetical protein
med	L05_1084741_1084741	5	1084741	bio3	Isothermality	Os05g0118000		956022	957044	SRR1 domain containing protein
med	L05_1084741_1084741	5	1084741	bio3	Isothermality	Os05g0118700	LSY1	977812	978752	A member of the WUSCHEL-RELATED HOMEOBOX gene family%2C Regulation of lateral leaf development%2C Regulation of adaxial-abaxial patterning at the margins of the leaf primordi
med	L05_1084741_1084741	5	1084741	bio3	Isothermality	Os05g0118800		986271	988514	Conserved hypothetical protein
med	L05_1084741_1084741	5	1084741	bio3	Isothermality	Os05g0118900		989398	990847	Hypothetical protein
med	L05_1084741_1084741	5	1084741	bio3	Isothermality	Os05g0119000	STAR2	989625	991267	Bacterial-type ATP binding cassette (ABC) transporter%2C Al toleranc
med	L05_1084741_1084741	5	1084741	bio3	Isothermality	Os05g0119100		993324	993804	Hypothetical protein
med	L05_1084741_1084741	5	1084741	bio3	Isothermality	Os05g0119200	OsGRP1	997541	999169	Similar to EST C27893 corresponds to a region of the predicated gene
med	L05_1084741_1084741	5	1084741	bio3	Isothermality	Os05g0119300		1000593	1002757	Similar to ESTs AA754121
med	L05_1084741_1084741	5	1084741	bio3	Isothermality	Os05g0119350		1003799	1007803	Hypothetical protein
med	L05_1084741_1084741	5	1084741	bio3	Isothermality	Os05g0119400		1004569	1008694	KIP1-like domain containing protein
med	L05_1084741_1084741	5	1084741	bio3	Isothermality	Os05g0119600		1010651	1012854	Similar to Protein binding protein
med	L05_1084741_1084741	5	1084741	bio3	Isothermality	Os05g0119700		1014025	1014658	Conserved hypothetical protein
med	L05_1084741_1084741	5	1084741	bio3	Isothermality	Os05g0119850		1014301	1016657	Hypothetical protein
med	L05_1084741_1084741	5	1084741	bio3	Isothermality	Os05g0120000	OsABCG10	1042096	1044138	Similar to Stigma/style ABC transporter
med	L05_1084741_1084741	5	1084741	bio3	Isothermality	Os05g0120050		1042127	1044049	Hypothetical protein
med	L05_1084741_1084741	5	1084741	bio3	Isothermality	Os05g0120100		1045879	1049359	Similar to Splicing factor RSZ33
med	L05_1084741_1084741	5	1084741	bio3	Isothermality	Os05g0120200	OsABCG11	1050046	1052382	Similar to ATPase%2C coupled to transmembrane movement of substances
med	L05_1084741_1084741	5	1084741	bio3	Isothermality	Os05g0120250		1050054	1050380	Hypothetical protein
med	L05_1084741_1084741	5	1084741	bio3	Isothermality	Os05g0120300		1060912	1061952	Conserved hypothetical protein
med	L05_1084741_1084741	5	1084741	bio3	Isothermality	Os05g0120700		1084753	1086017	ATPase%2C P-type%2C K/Mg/Cd/Cu/Zn/Na/Ca/Na/H-transporter family protein
med	L05_1084741_1084741	5	1084741	bio3	Isothermality	Os05g0120800		1103397	1105229	Protein of unknown function DUF2870 domain containing protein
med	L05_1084741_1084741	5	1084741	bio3	Isothermality	Os05g0120900		1108823	1110025	Conserved hypothetical protein
med	L05_1084741_1084741	5	1084741	bio3	Isothermality	Os05g0121000		1115776	1118059	Protein of unknown function DUF1218 family protein
med	L05_1084741_1084741	5	1084741	bio3	Isothermality	Os05g0121100		1122713	1126860	Conserved hypothetical protein
med	L05_1084741_1084741	5	1084741	bio3	Isothermality	Os05g0121200		1127011	1132408	Similar to Transmembrane transport protein-like protein
med	L05_1084741_1084741	5	1084741	bio3	Isothermality	Os05g0121400		1142017	1145752	Conserved hypothetical protein
med	L05_1084741_1084741	5	1084741	bio3	Isothermality	Os05g0121500		1146334	1147106	Similar to structural constituent of ribosome
med	L05_1084741_1084741	5	1084741	bio3	Isothermality	Os05g0121600	RSR1	1156300	1159703	AP2/EREBP family transcription factor%2C Starch biosynthesi
med	L05_1084741_1084741	5	1084741	bio3	Isothermality	Os05g0121700	OsRAD51B	1174481	1190655	DNA repair and recombination%2C RecA-like domain containing protein
med	L05_1084741_1084741	5	1084741	bio3	Isothermality	Os05g0121725		1190748	1190803	Non-protein coding transcript
med	L05_1084741_1084741	5	1084741	bio3	Isothermality	Os05g0121750		1192862	1193809	Hypothetical conserved gene
med	L05_1084741_1084741	5	1084741	bio3	Isothermality	Os05g0121800		1195081	1199226	Conserved hypothetical protein
med	L05_1084741_1084741	5	1084741	bio3	Isothermality	Os05g0121850		1199247	1201035	Hypothetical gene
med	L05_1084741_1084741	5	1084741	bio3	Isothermality	Os05g0121900		1199358	1201038	Similar to Phosphate/phosphoenolpyruvate translocator protein-like
med	L05_1084741_1084741	5	1084741	bio3	Isothermality	Os05g0122001		1203946	1204615	Conserved hypothetical protein
med	L05_1084741_1084741	5	1084741	bio3	Isothermality	Os05g0122400		1222843	1230989	Hypothetical conserved gene
med	L05_1084741_1084741	5	1084741	bio3	Isothermality	Os05g0122500		1231013	1232703	Similar to PWWP domain containing protein%2C expressed
med	L05_1084741_1084741	5	1084741	nitrogen_shallow	Total Nitrogen Topsoil	Os05g0117667		935340	935412	Non-protein coding transcript
med	L05_1084741_1084741	5	1084741	nitrogen_shallow	Total Nitrogen Topsoil	Os05g0117798		940495	947009	Kinesin%2C motor region domain containing protein
med	L05_1084741_1084741	5	1084741	nitrogen_shallow	Total Nitrogen Topsoil	Os05g0117832		945494	946692	Non-protein coding transcript
med	L05_1084741_1084741	5	1084741	nitrogen_shallow	Total Nitrogen Topsoil	Os05g0117864		947775	951933	Conserved hypothetical protein
med	L05_1084741_1084741	5	1084741	nitrogen_shallow	Total Nitrogen Topsoil	Os05g0118000		956022	957044	SRR1 domain containing protein
med	L05_1084741_1084741	5	1084741	nitrogen_shallow	Total Nitrogen Topsoil	Os05g0118700	LSY1	977812	978752	A member of the WUSCHEL-RELATED HOMEOBOX gene family%2C Regulation of lateral leaf development%2C Regulation of adaxial-abaxial patterning at the margins of the leaf primordi
med	L05_1084741_1084741	5	1084741	nitrogen_shallow	Total Nitrogen Topsoil	Os05g0118800		986271	988514	Conserved hypothetical protein
med	L05_1084741_1084741	5	1084741	nitrogen_shallow	Total Nitrogen Topsoil	Os05g0118900		989398	990847	Hypothetical protein
med	L05_1084741_1084741	5	1084741	nitrogen_shallow	Total Nitrogen Topsoil	Os05g0119000	STAR2	989625	991267	Bacterial-type ATP binding cassette (ABC) transporter%2C Al toleranc
med	L05_1084741_1084741	5	1084741	nitrogen_shallow	Total Nitrogen Topsoil	Os05g0119100		993324	993804	Hypothetical protein
med	L05_1084741_1084741	5	1084741	nitrogen_shallow	Total Nitrogen Topsoil	Os05g0119200	OsGRP1	997541	999169	Similar to EST C27893 corresponds to a region of the predicated gene
med	L05_1084741_1084741	5	1084741	nitrogen_shallow	Total Nitrogen Topsoil	Os05g0119300		1000593	1002757	Similar to ESTs AA754121
med	L05_1084741_1084741	5	1084741	nitrogen_shallow	Total Nitrogen Topsoil	Os05g0119350		1003799	1007803	Hypothetical protein
med	L05_1084741_1084741	5	1084741	nitrogen_shallow	Total Nitrogen Topsoil	Os05g0119400		1004569	1008694	KIP1-like domain containing protein
med	L05_1084741_1084741	5	1084741	nitrogen_shallow	Total Nitrogen Topsoil	Os05g0119600		1010651	1012854	Similar to Protein binding protein
med	L05_1084741_1084741	5	1084741	nitrogen_shallow	Total Nitrogen Topsoil	Os05g0119700		1014025	1014658	Conserved hypothetical protein
med	L05_1084741_1084741	5	1084741	nitrogen_shallow	Total Nitrogen Topsoil	Os05g0119850		1014301	1016657	Hypothetical protein
med	L05_1084741_1084741	5	1084741	nitrogen_shallow	Total Nitrogen Topsoil	Os05g0120000	OsABCG10	1042096	1044138	Similar to Stigma/style ABC transporter
med	L05_1084741_1084741	5	1084741	nitrogen_shallow	Total Nitrogen Topsoil	Os05g0120050		1042127	1044049	Hypothetical protein
med	L05_1084741_1084741	5	1084741	nitrogen_shallow	Total Nitrogen Topsoil	Os05g0120100		1045879	1049359	Similar to Splicing factor RSZ33
med	L05_1084741_1084741	5	1084741	nitrogen_shallow	Total Nitrogen Topsoil	Os05g0120200	OsABCG11	1050046	1052382	Similar to ATPase%2C coupled to transmembrane movement of substances
med	L05_1084741_1084741	5	1084741	nitrogen_shallow	Total Nitrogen Topsoil	Os05g0120250		1050054	1050380	Hypothetical protein
med	L05_1084741_1084741	5	1084741	nitrogen_shallow	Total Nitrogen Topsoil	Os05g0120300		1060912	1061952	Conserved hypothetical protein
med	L05_1084741_1084741	5	1084741	nitrogen_shallow	Total Nitrogen Topsoil	Os05g0120700		1084753	1086017	ATPase%2C P-type%2C K/Mg/Cd/Cu/Zn/Na/Ca/Na/H-transporter family protein
med	L05_1084741_1084741	5	1084741	nitrogen_shallow	Total Nitrogen Topsoil	Os05g0120800		1103397	1105229	Protein of unknown function DUF2870 domain containing protein
med	L05_1084741_1084741	5	1084741	nitrogen_shallow	Total Nitrogen Topsoil	Os05g0120900		1108823	1110025	Conserved hypothetical protein
med	L05_1084741_1084741	5	1084741	nitrogen_shallow	Total Nitrogen Topsoil	Os05g0121000		1115776	1118059	Protein of unknown function DUF1218 family protein
med	L05_1084741_1084741	5	1084741	nitrogen_shallow	Total Nitrogen Topsoil	Os05g0121100		1122713	1126860	Conserved hypothetical protein
med	L05_1084741_1084741	5	1084741	nitrogen_shallow	Total Nitrogen Topsoil	Os05g0121200		1127011	1132408	Similar to Transmembrane transport protein-like protein
med	L05_1084741_1084741	5	1084741	nitrogen_shallow	Total Nitrogen Topsoil	Os05g0121400		1142017	1145752	Conserved hypothetical protein
med	L05_1084741_1084741	5	1084741	nitrogen_shallow	Total Nitrogen Topsoil	Os05g0121500		1146334	1147106	Similar to structural constituent of ribosome
med	L05_1084741_1084741	5	1084741	nitrogen_shallow	Total Nitrogen Topsoil	Os05g0121600	RSR1	1156300	1159703	AP2/EREBP family transcription factor%2C Starch biosynthesi
med	L05_1084741_1084741	5	1084741	nitrogen_shallow	Total Nitrogen Topsoil	Os05g0121700	OsRAD51B	1174481	1190655	DNA repair and recombination%2C RecA-like domain containing protein
med	L05_1084741_1084741	5	1084741	nitrogen_shallow	Total Nitrogen Topsoil	Os05g0121725		1190748	1190803	Non-protein coding transcript
med	L05_1084741_1084741	5	1084741	nitrogen_shallow	Total Nitrogen Topsoil	Os05g0121750		1192862	1193809	Hypothetical conserved gene
med	L05_1084741_1084741	5	1084741	nitrogen_shallow	Total Nitrogen Topsoil	Os05g0121800		1195081	1199226	Conserved hypothetical protein
med	L05_1084741_1084741	5	1084741	nitrogen_shallow	Total Nitrogen Topsoil	Os05g0121850		1199247	1201035	Hypothetical gene
med	L05_1084741_1084741	5	1084741	nitrogen_shallow	Total Nitrogen Topsoil	Os05g0121900		1199358	1201038	Similar to Phosphate/phosphoenolpyruvate translocator protein-like
med	L05_1084741_1084741	5	1084741	nitrogen_shallow	Total Nitrogen Topsoil	Os05g0122001		1203946	1204615	Conserved hypothetical protein
med	L05_1084741_1084741	5	1084741	nitrogen_shallow	Total Nitrogen Topsoil	Os05g0122400		1222843	1230989	Hypothetical conserved gene
med	L05_1084741_1084741	5	1084741	nitrogen_shallow	Total Nitrogen Topsoil	Os05g0122500		1231013	1232703	Similar to PWWP domain containing protein%2C expressed
med	L05_22237439_22237439	5	22237439	bio10	Mean Temperature of Warmest Quarter	Os05g0450300		22122842	22123767	Conserved hypothetical protein
med	L05_22237439_22237439	5	22237439	bio10	Mean Temperature of Warmest Quarter	Os05g0450600		22139970	22142217	Uncharacterised protein family UPF0503 domain containing protein
med	L05_22237439_22237439	5	22237439	bio10	Mean Temperature of Warmest Quarter	Os05g0450733		22143664	22145423	Conserved hypothetical protein
med	L05_22237439_22237439	5	22237439	bio10	Mean Temperature of Warmest Quarter	Os05g0451100	OsPT23	22155979	22159703	Major facilitator superfamily protein
med	L05_22237439_22237439	5	22237439	bio10	Mean Temperature of Warmest Quarter	Os05g0451200		22158119	22159998	Hypothetical protein
med	L05_22237439_22237439	5	22237439	bio10	Mean Temperature of Warmest Quarter	Os05g0451300		22160242	22162325	Conserved hypothetical protein
med	L05_22237439_22237439	5	22237439	bio10	Mean Temperature of Warmest Quarter	Os05g0451900	OsSTA151	22184180	22188759	Similar to Axi 1 (Auxin-independent growth promoter)-like protein
med	L05_22237439_22237439	5	22237439	bio10	Mean Temperature of Warmest Quarter	Os05g0452151		22184613	22188116	Hypothetical protein
med	L05_22237439_22237439	5	22237439	bio10	Mean Temperature of Warmest Quarter	Os05g0452500		22193262	22197234	Conserved hypothetical protein
med	L05_22237439_22237439	5	22237439	bio10	Mean Temperature of Warmest Quarter	Os05g0452600		22198315	22199542	Similar to 50S ribosomal protein L33
med	L05_22237439_22237439	5	22237439	bio10	Mean Temperature of Warmest Quarter	Os05g0452800		22208601	22212202	Zinc finger%2C RING/FYVE/PHD-type domain containing protein
med	L05_22237439_22237439	5	22237439	bio10	Mean Temperature of Warmest Quarter	Os05g0452900		22214698	22219617	Similar to phosphatidic acid phosphatase-related / PAP2-related
med	L05_22237439_22237439	5	22237439	bio10	Mean Temperature of Warmest Quarter	Os05g0453100		22225674	22226711	Hypothetical protein
med	L05_22237439_22237439	5	22237439	bio10	Mean Temperature of Warmest Quarter	Os05g0453300		22238995	22241632	Conserved hypothetical protein
med	L05_22237439_22237439	5	22237439	bio10	Mean Temperature of Warmest Quarter	Os05g0453401		22239477	22241315	Hypothetical protein
med	L05_22237439_22237439	5	22237439	bio10	Mean Temperature of Warmest Quarter	Os05g0453500		22263224	22266786	Guanylyl cyclase domain containing protein
med	L05_22237439_22237439	5	22237439	bio10	Mean Temperature of Warmest Quarter	Os05g0453700		22276282	22278726	Similar to USP family protein
med	L05_22237439_22237439	5	22237439	bio10	Mean Temperature of Warmest Quarter	Os05g0453900	PSF1	22281707	22283290	Similar to DNA replication complex GINS protein PSF1
med	L05_22237439_22237439	5	22237439	bio10	Mean Temperature of Warmest Quarter	Os05g0454200	BGL	22293498	22297207	Guanine nucleotide exchange factors for Rop%2C Activation of small cuticular papillae development on leaf epidermi
med	L05_22237439_22237439	5	22237439	bio10	Mean Temperature of Warmest Quarter	Os05g0454400		22299581	22300044	Conserved hypothetical protein
med	L05_22237439_22237439	5	22237439	bio10	Mean Temperature of Warmest Quarter	Os05g0454500		22303574	22306360	Conserved hypothetical protein
med	L05_22237439_22237439	5	22237439	bio10	Mean Temperature of Warmest Quarter	Os05g0454800		22317539	22321473	Similar to CBL-interacting protein kinase 6
med	L05_22237439_22237439	5	22237439	bio10	Mean Temperature of Warmest Quarter	Os05g0455200		22354150	22358564	Similar to Homeodomain protein JUBEL2
med	L05_22237439_22237439	5	22237439	bio10	Mean Temperature of Warmest Quarter	Os05g0455250		22354394	22358551	Hypothetical protein
med	L05_22237439_22237439	5	22237439	bio10	Mean Temperature of Warmest Quarter	Os05g0455400	OsbHLH058	22371227	22373519	Similar to DNA binding protein
med	L05_22237439_22237439	5	22237439	bio10	Mean Temperature of Warmest Quarter	Os05g0455500	OsP5CS	22374029	22380820	Similar to Delta-1-pyrroline-5-carboxylate synthetase
med	L05_22237439_22237439	5	22237439	bio10	Mean Temperature of Warmest Quarter	Os05g0455600		22384138	22387806	Prenylated rab acceptor PRA1 family protein
med	L06_8184432_8184432	6	8184432	bio10	Mean Temperature of Warmest Quarter	Os06g0255001		8034209	8035027	Non-protein coding transcript
med	L06_8184432_8184432	6	8184432	bio10	Mean Temperature of Warmest Quarter	Os06g0255100		8038476	8041831	2OG-Fe(II) oxygenase domain containing protein
med	L06_8184432_8184432	6	8184432	bio10	Mean Temperature of Warmest Quarter	Os06g0255200		8043566	8049994	Conserved hypothetical protein
med	L06_8184432_8184432	6	8184432	bio10	Mean Temperature of Warmest Quarter	Os06g0255300	OsSYD	8063404	8067361	Conserved hypothetical protein
med	L06_8184432_8184432	6	8184432	bio10	Mean Temperature of Warmest Quarter	Os06g0255400		8069204	8069983	Similar to Nudix hydrolase 18%2C mitochondrial precursor (EC 3.6.1.-) (AtNUDT18)
med	L06_8184432_8184432	6	8184432	bio10	Mean Temperature of Warmest Quarter	Os06g0255700		8097302	8104472	DEAD-like helicase%2C N-terminal domain containing protein
med	L06_8184432_8184432	6	8184432	bio10	Mean Temperature of Warmest Quarter	Os06g0255900	OsEXO70F5	8116249	8119845	Conserved hypothetical protein
med	L06_8184432_8184432	6	8184432	bio10	Mean Temperature of Warmest Quarter	Os06g0256000		8127437	8129334	Conserved hypothetical protein
med	L06_8184432_8184432	6	8184432	bio10	Mean Temperature of Warmest Quarter	Os06g0256200		8129560	8134453	Similar to Keratinocytes proline-rich protein
med	L06_8184432_8184432	6	8184432	bio10	Mean Temperature of Warmest Quarter	Os06g0256300		8142728	8147085	Similar to Calmodulin-binding heat-shock protein
med	L06_8184432_8184432	6	8184432	bio10	Mean Temperature of Warmest Quarter	Os06g0256500	Pgi2(Pgib)	8152444	8159313	Similar to Glucose-6-phosphate isomerase
med	L06_8184432_8184432	6	8184432	bio10	Mean Temperature of Warmest Quarter	Os06g0256600		8162028	8166874	Conserved hypothetical protein
med	L06_8184432_8184432	6	8184432	bio10	Mean Temperature of Warmest Quarter	Os06g0256800		8176855	8177675	Hypothetical conserved gene
med	L06_8184432_8184432	6	8184432	bio10	Mean Temperature of Warmest Quarter	Os06g0256900	OsGH9B3	8178991	8184548	Similar to Endo-beta-1%2C4-glucanase precursor (EC 3.2.1.4)
med	L06_8184432_8184432	6	8184432	bio10	Mean Temperature of Warmest Quarter	Os06g0257050		8179502	8184497	Hypothetical protein
med	L06_8184432_8184432	6	8184432	bio10	Mean Temperature of Warmest Quarter	Os06g0257200		8194555	8198058	Similar to Signal recognition particle 9 kDa protein
med	L06_8184432_8184432	6	8184432	bio10	Mean Temperature of Warmest Quarter	Os06g0257450	ST1	8230555	8232480	Ribonucleotide reductase%2C Chloroplast biogenesi
med	L06_8184432_8184432	6	8184432	bio10	Mean Temperature of Warmest Quarter	Os06g0257600	OsGELP82	8236902	8238699	Esterase%2C SGNH hydrolase-type domain containing protein
med	L06_8184432_8184432	6	8184432	bio10	Mean Temperature of Warmest Quarter	Os06g0258000	R2R3-MYB	8251038	8252390	Similar to Typical P-type R2R3 Myb protein (Fragment)
med	L06_8184432_8184432	6	8184432	bio10	Mean Temperature of Warmest Quarter	Os06g0258500		8283058	8283486	Myb transcription factor domain containing protein
med	L06_8184432_8184432	6	8184432	bio10	Mean Temperature of Warmest Quarter	Os06g0258900		8301780	8316896	NAD(P)-binding domain containing protein
med	L06_8184432_8184432	6	8184432	bio10	Mean Temperature of Warmest Quarter	Os06g0259000		8319050	8321692	Hypothetical conserved gene
med	L06_13274786_13274786	6	13274786	clay_deep	Clay Subsoil	Os06g0331900	OsALMT9	13143806	13146065	Uncharacterised protein family UPF0005 domain containing protein
med	L06_13274786_13274786	6	13274786	clay_deep	Clay Subsoil	Os06g0332400		13162901	13171017	VHS domain containing protein
med	L06_13274786_13274786	6	13274786	clay_deep	Clay Subsoil	Os06g0332450		13163055	13169470	Hypothetical protein
med	L06_13274786_13274786	6	13274786	clay_deep	Clay Subsoil	Os06g0332500		13172164	13175101	Conserved hypothetical protein
med	L06_13274786_13274786	6	13274786	clay_deep	Clay Subsoil	Os06g0332600		13177570	13181678	Similar to Rf2 protein
med	L06_13274786_13274786	6	13274786	clay_deep	Clay Subsoil	Os06g0332700		13185273	13189310	Hypothetical conserved gene
med	L06_13274786_13274786	6	13274786	clay_deep	Clay Subsoil	Os06g0332800		13196376	13198623	Similar to Bundle sheath defective protein 2
med	L06_13274786_13274786	6	13274786	clay_deep	Clay Subsoil	Os06g0332900		13201039	13202281	Similar to Zn-finger%2C RanBP-type%2C containing protein
med	L06_13274786_13274786	6	13274786	clay_deep	Clay Subsoil	Os06g0333600		13238784	13243390	Hypothetical gene
med	L06_13274786_13274786	6	13274786	clay_deep	Clay Subsoil	Os06g0334100		13280827	13284499	Hypothetical gene
med	L06_13274786_13274786	6	13274786	clay_deep	Clay Subsoil	Os06g0334300	OsCrRLK1L14	13297087	13301239	Similar to Resistance protein candidate (Fragment)
med	L06_13274786_13274786	6	13274786	clay_deep	Clay Subsoil	Os06g0334400	CDKF	13302562	13306574	Similar to Cdk-activating kinase 1At (Cdk-activating kinase CAK1At)
med	L06_13274786_13274786	6	13274786	clay_deep	Clay Subsoil	Os06g0334600		13314452	13318244	Hypothetical protein
med	L06_13274786_13274786	6	13274786	clay_deep	Clay Subsoil	Os06g0335101		13327567	13329058	Micro-fibrillar-associated 1%2C C-terminal domain containing protein
med	L06_13274786_13274786	6	13274786	clay_deep	Clay Subsoil	Os06g0335500	OsIAA21	13345347	13349055	AUX/IAA protein family protein
med	L06_13274786_13274786	6	13274786	clay_deep	Clay Subsoil	Os06g0335950		13383816	13385580	Non-protein coding transcript
med	L06_13274786_13274786	6	13274786	clay_deep	Clay Subsoil	Os06g0335975		13386533	13387490	Similar to Xet3 protein
med	L06_13274786_13274786	6	13274786	clay_deep	Clay Subsoil	Os06g0336001		13387969	13388699	Non-protein coding transcript
med	L06_13274786_13274786	6	13274786	clay_deep	Clay Subsoil	Os06g0335900	OsXTH15	13389882	13390271	Concanavalin A-like lectin/glucanase domain containing protein
med	L06_13274786_13274786	6	13274786	clay_deep	Clay Subsoil	Os06g0336150		13399295	13399653	Hypothetical conserved gene
med	L06_13274786_13274786	6	13274786	clay_deep	Clay Subsoil	Os06g0336200	OsTIP2	13407319	13408715	Delta-tonoplast intrinsic protein
med	L06_13274786_13274786	6	13274786	clay_deep	Clay Subsoil	Os06g0336350		13412111	13412717	Conserved hypothetical protein
med	L06_13274786_13274786	6	13274786	clay_deep	Clay Subsoil	Os06g0336500	OsCSLD5	13414641	13418272	Similar to CSLD2 (Fragment)
med	L06_13274786_13274786	6	13274786	clay_shallow	Clay Topsoil	Os06g0331900	OsALMT9	13143806	13146065	Uncharacterised protein family UPF0005 domain containing protein
med	L06_13274786_13274786	6	13274786	clay_shallow	Clay Topsoil	Os06g0332400		13162901	13171017	VHS domain containing protein
med	L06_13274786_13274786	6	13274786	clay_shallow	Clay Topsoil	Os06g0332450		13163055	13169470	Hypothetical protein
med	L06_13274786_13274786	6	13274786	clay_shallow	Clay Topsoil	Os06g0332500		13172164	13175101	Conserved hypothetical protein
med	L06_13274786_13274786	6	13274786	clay_shallow	Clay Topsoil	Os06g0332600		13177570	13181678	Similar to Rf2 protein
med	L06_13274786_13274786	6	13274786	clay_shallow	Clay Topsoil	Os06g0332700		13185273	13189310	Hypothetical conserved gene
med	L06_13274786_13274786	6	13274786	clay_shallow	Clay Topsoil	Os06g0332800		13196376	13198623	Similar to Bundle sheath defective protein 2
med	L06_13274786_13274786	6	13274786	clay_shallow	Clay Topsoil	Os06g0332900		13201039	13202281	Similar to Zn-finger%2C RanBP-type%2C containing protein
med	L06_13274786_13274786	6	13274786	clay_shallow	Clay Topsoil	Os06g0333600		13238784	13243390	Hypothetical gene
med	L06_13274786_13274786	6	13274786	clay_shallow	Clay Topsoil	Os06g0334100		13280827	13284499	Hypothetical gene
med	L06_13274786_13274786	6	13274786	clay_shallow	Clay Topsoil	Os06g0334300	OsCrRLK1L14	13297087	13301239	Similar to Resistance protein candidate (Fragment)
med	L06_13274786_13274786	6	13274786	clay_shallow	Clay Topsoil	Os06g0334400	CDKF	13302562	13306574	Similar to Cdk-activating kinase 1At (Cdk-activating kinase CAK1At)
med	L06_13274786_13274786	6	13274786	clay_shallow	Clay Topsoil	Os06g0334600		13314452	13318244	Hypothetical protein
med	L06_13274786_13274786	6	13274786	clay_shallow	Clay Topsoil	Os06g0335101		13327567	13329058	Micro-fibrillar-associated 1%2C C-terminal domain containing protein
med	L06_13274786_13274786	6	13274786	clay_shallow	Clay Topsoil	Os06g0335500	OsIAA21	13345347	13349055	AUX/IAA protein family protein
med	L06_13274786_13274786	6	13274786	clay_shallow	Clay Topsoil	Os06g0335950		13383816	13385580	Non-protein coding transcript
med	L06_13274786_13274786	6	13274786	clay_shallow	Clay Topsoil	Os06g0335975		13386533	13387490	Similar to Xet3 protein
med	L06_13274786_13274786	6	13274786	clay_shallow	Clay Topsoil	Os06g0336001		13387969	13388699	Non-protein coding transcript
med	L06_13274786_13274786	6	13274786	clay_shallow	Clay Topsoil	Os06g0335900	OsXTH15	13389882	13390271	Concanavalin A-like lectin/glucanase domain containing protein
med	L06_13274786_13274786	6	13274786	clay_shallow	Clay Topsoil	Os06g0336150		13399295	13399653	Hypothetical conserved gene
med	L06_13274786_13274786	6	13274786	clay_shallow	Clay Topsoil	Os06g0336200	OsTIP2	13407319	13408715	Delta-tonoplast intrinsic protein
med	L06_13274786_13274786	6	13274786	clay_shallow	Clay Topsoil	Os06g0336350		13412111	13412717	Conserved hypothetical protein
med	L06_13274786_13274786	6	13274786	clay_shallow	Clay Topsoil	Os06g0336500	OsCSLD5	13414641	13418272	Similar to CSLD2 (Fragment)
med	L07_5475172_5475172	7	5475172	bio10	Mean Temperature of Warmest Quarter	Os07g0198650		5327888	5328442	Similar to Dehydration-responsive element-binding protein 1I
med	L07_5475172_5475172	7	5475172	bio10	Mean Temperature of Warmest Quarter	Os07g0199000		5348937	5353611	Similar to OSIGBa0126B18.3 protein
med	L07_5475172_5475172	7	5475172	bio10	Mean Temperature of Warmest Quarter	Os07g0199350		5365996	5366643	Similar to HAT family dimerisation domain containing protein
med	L07_5475172_5475172	7	5475172	bio10	Mean Temperature of Warmest Quarter	Os07g0200000		5418768	5426572	Vps51/Vps67 domain containing protein
med	L07_5475172_5475172	7	5475172	bio10	Mean Temperature of Warmest Quarter	Os07g0200500		5431481	5436147	Similar to OSIGBa0126B18.3 protein
med	L07_5475172_5475172	7	5475172	bio10	Mean Temperature of Warmest Quarter	Os07g0200700		5440357	5445784	Similar to Squalene synthase (EC 2.5.1.21)
med	L07_5475172_5475172	7	5475172	bio10	Mean Temperature of Warmest Quarter	Os07g0200801		5446267	5446790	Hypothetical conserved gene
med	L07_5475172_5475172	7	5475172	bio10	Mean Temperature of Warmest Quarter	Os07g0200900		5449457	5450573	Similar to Protein SHORT-ROOT 2
med	L07_5475172_5475172	7	5475172	bio10	Mean Temperature of Warmest Quarter	Os07g0201100		5452173	5459549	Similar to Coatomer gamma subunit (Gamma-coat protein) (Gamma-COP)
med	L07_5475172_5475172	7	5475172	bio10	Mean Temperature of Warmest Quarter	Os07g0201300		5463119	5464797	UDP-glucuronosyl/UDP-glucosyltransferase domain containing protein
med	L07_5475172_5475172	7	5475172	bio10	Mean Temperature of Warmest Quarter	Os07g0201500		5481538	5482455	UDP-glucuronosyl/UDP-glucosyltransferase domain containing protein
med	L07_5475172_5475172	7	5475172	bio10	Mean Temperature of Warmest Quarter	Os07g0201800		5490710	5492857	UDP-glucuronosyl/UDP-glucosyltransferase domain containing protein
med	L07_5475172_5475172	7	5475172	bio10	Mean Temperature of Warmest Quarter	Os07g0202000		5497490	5498989	UDP-glucuronosyl/UDP-glucosyltransferase family protein
med	L07_5475172_5475172	7	5475172	bio10	Mean Temperature of Warmest Quarter	Os07g0202100	OsRH52B	5500383	5506489	Similar to ATP-dependent RNA helicase ded1
med	L07_5475172_5475172	7	5475172	bio10	Mean Temperature of Warmest Quarter	Os07g0202400		5507023	5507708	Conserved hypothetical protein
med	L07_5475172_5475172	7	5475172	bio10	Mean Temperature of Warmest Quarter	Os07g0202300		5508065	5510602	Similar to Mitosis protein dim1
med	L07_5475172_5475172	7	5475172	bio10	Mean Temperature of Warmest Quarter	Os07g0202900		5521609	5526641	Similar to mitochondrial 28S ribosomal protein S29-related
med	L07_5475172_5475172	7	5475172	bio10	Mean Temperature of Warmest Quarter	Os07g0203275		5546812	5548245	Ribosomal protein S1%2C RNA-binding domain domain containing protein
med	L07_5475172_5475172	7	5475172	bio10	Mean Temperature of Warmest Quarter	Os07g0203300		5552535	5557133	Nucleic acid-binding%2C OB-fold domain containing protein
med	L07_5475172_5475172	7	5475172	bio10	Mean Temperature of Warmest Quarter	Os07g0203500		5565331	5566233	Conserved hypothetical protein
med	L07_5475172_5475172	7	5475172	bio10	Mean Temperature of Warmest Quarter	Os07g0203700	spl5(bl6	5567714	5575694	Cleavage and polyadenylation specificity factor%2C A subunit%2C C-terminal domain containing protein
med	L07_5475172_5475172	7	5475172	bio10	Mean Temperature of Warmest Quarter	Os07g0203800		5576917	5580491	Conserved hypothetical protein
med	L07_5475172_5475172	7	5475172	bio10	Mean Temperature of Warmest Quarter	Os07g0203900		5582400	5584106	Pentatricopeptide repeat domain containing protein
med	L07_5475172_5475172	7	5475172	bio10	Mean Temperature of Warmest Quarter	Os07g0203925		5584553	5587357	Similar to ATP binding protein
med	L07_5475172_5475172	7	5475172	bio10	Mean Temperature of Warmest Quarter	Os07g0203950		5592562	5596381	Non-protein coding transcript
med	L07_5475172_5475172	7	5475172	bio10	Mean Temperature of Warmest Quarter		OsERF	5593910	5594841
med	L07_5475172_5475172	7	5475172	bio10	Mean Temperature of Warmest Quarter	Os07g0204100		5598662	5600729	Conserved hypothetical protein
med	L07_5475172_5475172	7	5475172	bio10	Mean Temperature of Warmest Quarter	Os07g0204250		5598921	5599556	Hypothetical protein
med	L07_5475172_5475172	7	5475172	bio10	Mean Temperature of Warmest Quarter	Os07g0204400		5612134	5612909	Conserved hypothetical protein
med	L07_5475172_5475172	7	5475172	bio10	Mean Temperature of Warmest Quarter	Os07g0204500		5613825	5623660	Survival protein SurE family protein
med	L07_8203120_8203120	7	8203120	bio14	Precipitation of Driest Month	Os07g0244600		8055571	8060362	Similar to Agmatine coumaroyltransferase
med	L07_8203120_8203120	7	8203120	bio14	Precipitation of Driest Month	Os07g0244800		8063799	8064413	Similar to pectinesterase inhibitor domain containing protein
med	L07_8203120_8203120	7	8203120	bio14	Precipitation of Driest Month	Os07g0244900		8064978	8066298	Bifunctional inhibitor/plant lipid transfer protein/seed storage domain containing protein
med	L07_8203120_8203120	7	8203120	bio14	Precipitation of Driest Month	Os07g0245100		8075642	8078200	Similar to Cytosine deaminase (EC 3.5.4.1)
med	L07_8203120_8203120	7	8203120	bio14	Precipitation of Driest Month	Os07g0245200	OsPGL27	8078976	8082653	Similar to Polygalacturonase-like protein
med	L07_8203120_8203120	7	8203120	bio14	Precipitation of Driest Month	Os07g0246001		8129280	8134841	Hypothetical conserved gene
med	L07_8203120_8203120	7	8203120	bio14	Precipitation of Driest Month	Os07g0246200	CRO1	8136965	8141055	Similar to Calreticulin (Fragment)
med	L07_8203120_8203120	7	8203120	bio14	Precipitation of Driest Month	Os07g0246300	OsWD40-139	8143557	8145902	Conserved hypothetical protein
med	L07_8203120_8203120	7	8203120	bio14	Precipitation of Driest Month	Os07g0246600		8160562	8164965	Hypothetical conserved gene
med	L07_8203120_8203120	7	8203120	bio14	Precipitation of Driest Month	Os07g0247000		8191035	8192577	Pectinesterase inhibitor domain containing protein
med	L07_8203120_8203120	7	8203120	bio14	Precipitation of Driest Month	Os07g0247100	LLB	8194024	8199881	Chloroplast-localised putative leucine carboxyl methyltransferase (LCMT)%2C O-methyltransferase%2C Regulation of jasmonate (JA)- and brassinosteroid (BR)-mediated growth and defence responses%2C Leaf senescence%2C heading date and grain production via melatonin biosynthesi
med	L07_8203120_8203120	7	8203120	bio14	Precipitation of Driest Month	Os07g0247201		8202694	8202766	Non-protein coding transcript
med	L07_8203120_8203120	7	8203120	bio14	Precipitation of Driest Month	Os07g0248100		8227001	8232024	Hypothetical conserved gene
med	L07_8203120_8203120	7	8203120	bio14	Precipitation of Driest Month	Os07g0248150		8238762	8239871	Conserved hypothetical protein
med	L07_8203120_8203120	7	8203120	bio14	Precipitation of Driest Month	Os07g0248275		8240430	8241373	Conserved hypothetical protein
med	L07_8203120_8203120	7	8203120	bio14	Precipitation of Driest Month	Os07g0248350		8240431	8241373	Similar to Tasselseed2-like short-chain dehydrogenase/reductase (Fragment)
med	L07_8203120_8203120	7	8203120	bio14	Precipitation of Driest Month	Os07g0248550		8248489	8258077	Hypothetical protein
med	L07_8203120_8203120	7	8203120	bio14	Precipitation of Driest Month	Os07g0248600	OsRLCK225	8257107	8258252	Similar to Protein kinase domain containing protein%2C expressed
med	L07_8203120_8203120	7	8203120	bio14	Precipitation of Driest Month	Os07g0248800		8264772	8271642	Similar to OSIGBa0140C02.4 protein
med	L07_8203120_8203120	7	8203120	bio14	Precipitation of Driest Month	Os07g0248900		8275770	8278961	Transposase%2C MuDR%2C plant domain containing protein
med	L07_8203120_8203120	7	8203120	bio14	Precipitation of Driest Month	Os07g0249001		8281778	8281838	Non-protein coding transcript
med	L07_8203120_8203120	7	8203120	bio14	Precipitation of Driest Month	Os07g0249100		8281889	8286282	Pentatricopeptide repeat domain containing protein
med	L07_8203120_8203120	7	8203120	bio14	Precipitation of Driest Month	Os07g0249200		8287896	8291153	Similar to Vesicle-associated membrane protein 724 (AtVAMP724) (SYBL1-like protein)
med	L07_8203120_8203120	7	8203120	bio14	Precipitation of Driest Month	Os07g0249600		8316332	8321402	Dcp1-like decapping family protein
med	L07_8203120_8203120	7	8203120	bio14	Precipitation of Driest Month	Os07g0249700	OsILR1	8321651	8325048	Similar to IAA-amino acid hydrolase ILR1-like 7
med	L07_8203120_8203120	7	8203120	bio14	Precipitation of Driest Month	Os07g0249800		8326644	8329267	Similar to IAA-amino acid hydrolase ILR1-like 8
med	L07_8203120_8203120	7	8203120	bio14	Precipitation of Driest Month	Os07g0249900		8334409	8335722	Peptidase M20 family protein
med	L07_8203120_8203120	7	8203120	bio14	Precipitation of Driest Month	Os07g0250100		8347720	8349518	Similar to cytokinin-O-glucosyltransferase 2
med	L07_8203120_8203120	7	8203120	bio14	Precipitation of Driest Month	Os07g0250300		8352084	8354857	Conserved hypothetical protein
med	L07_9462893_9463237	7	9463065	bio14	Precipitation of Driest Month	Os07g0264000		9344631	9349461	Conserved hypothetical protein
med	L07_9462893_9463237	7	9463065	bio14	Precipitation of Driest Month	Os07g0264100		9353167	9357704	NAD(P)-binding domain containing protein
med	L07_9462893_9463237	7	9463065	bio14	Precipitation of Driest Month	Os07g0264800		9395365	9397525	Acyl-CoA N-acyltransferase domain containing protein
med	L07_9462893_9463237	7	9463065	bio14	Precipitation of Driest Month	Os07g0264900		9399351	9403697	Similar to FAD binding protein
med	L07_9462893_9463237	7	9463065	bio14	Precipitation of Driest Month	Os07g0265100	UTR319	9405839	9407139	Conserved hypothetical protein
med	L07_9462893_9463237	7	9463065	bio14	Precipitation of Driest Month	Os07g0265600	OsAGO16	9460566	9467850	Similar to Protein argonaute 16
med	L07_9462893_9463237	7	9463065	bio14	Precipitation of Driest Month	Os07g0267200		9538087	9541917	Conserved hypothetical protein
med	L07_9462893_9463237	7	9463065	bio14	Precipitation of Driest Month	Os07g0267300		9564958	9565455	Hypothetical gene
med	L07_9462893_9463237	7	9463065	bio14	Precipitation of Driest Month	Os07g0267400		9568413	9573289	Peptidase C48%2C SUMO/Sentrin/Ubl1 domain containing protein
med	L07_9462893_9463237	7	9463065	bio17	Precipitation of Driest Quarter	Os07g0264000		9344631	9349461	Conserved hypothetical protein
med	L07_9462893_9463237	7	9463065	bio17	Precipitation of Driest Quarter	Os07g0264100		9353167	9357704	NAD(P)-binding domain containing protein
med	L07_9462893_9463237	7	9463065	bio17	Precipitation of Driest Quarter	Os07g0264800		9395365	9397525	Acyl-CoA N-acyltransferase domain containing protein
med	L07_9462893_9463237	7	9463065	bio17	Precipitation of Driest Quarter	Os07g0264900		9399351	9403697	Similar to FAD binding protein
med	L07_9462893_9463237	7	9463065	bio17	Precipitation of Driest Quarter	Os07g0265100	UTR319	9405839	9407139	Conserved hypothetical protein
med	L07_9462893_9463237	7	9463065	bio17	Precipitation of Driest Quarter	Os07g0265600	OsAGO16	9460566	9467850	Similar to Protein argonaute 16
med	L07_9462893_9463237	7	9463065	bio17	Precipitation of Driest Quarter	Os07g0267200		9538087	9541917	Conserved hypothetical protein
med	L07_9462893_9463237	7	9463065	bio17	Precipitation of Driest Quarter	Os07g0267300		9564958	9565455	Hypothetical gene
med	L07_9462893_9463237	7	9463065	bio17	Precipitation of Driest Quarter	Os07g0267400		9568413	9573289	Peptidase C48%2C SUMO/Sentrin/Ubl1 domain containing protein
med	L08_25159571_25159571	8	25159571	bio14	Precipitation of Driest Month	Os08g0505900	PGIP6	25015802	25017363	Leucine-rich repeat (LRR) protein%2C Inhibitor of fungal polygalacturonase%2C Defence respons
med	L08_25159571_25159571	8	25159571	bio14	Precipitation of Driest Month	Os08g0506000		25023316	25026380	Ovarian tumour%2C otubain domain containing protein
med	L08_25159571_25159571	8	25159571	bio14	Precipitation of Driest Month	Os08g0506100		25031840	25039438	Conserved hypothetical protein
med	L08_25159571_25159571	8	25159571	bio14	Precipitation of Driest Month	Os08g0506225		25035505	25036303	Non-protein coding transcript
med	L08_25159571_25159571	8	25159571	bio14	Precipitation of Driest Month	Os08g0506350		25053426	25056287	Conserved hypothetical protein
med	L08_25159571_25159571	8	25159571	bio14	Precipitation of Driest Month	Os08g0506400	OsRLCK257	25060794	25063403	Serine/threonine protein kinase domain containing protein
med	L08_25159571_25159571	8	25159571	bio14	Precipitation of Driest Month	Os08g0506500		25064640	25066853	Similar to tRNA/rRNA methyltransferase (SpoU) family protein
med	L08_25159571_25159571	8	25159571	bio14	Precipitation of Driest Month	Os08g0506700	OsFBH1	25089523	25092373	Helix-loop-helix DNA-binding domain containing protein
med	L08_25159571_25159571	8	25159571	bio14	Precipitation of Driest Month	Os08g0506850		25092394	25092949	Hypothetical gene
med	L08_25159571_25159571	8	25159571	bio14	Precipitation of Driest Month	Os08g0507000		25104735	25105616	Similar to Cyt-P450 monooxygenase
med	L08_25159571_25159571	8	25159571	bio14	Precipitation of Driest Month	Os08g0507100	CYP76M10	25109674	25111322	Cytochrome P450 family protein
med	L08_25159571_25159571	8	25159571	bio14	Precipitation of Driest Month	Os08g0507200		25112706	25113293	Hypothetical conserved gene
med	L08_25159571_25159571	8	25159571	bio14	Precipitation of Driest Month	Os08g0507701		25132281	25133719	Hypothetical protein
med	L08_25159571_25159571	8	25159571	bio14	Precipitation of Driest Month	Os08g0507702		25132615	25134365	Cytochrome P450 family protein
med	L08_25159571_25159571	8	25159571	bio14	Precipitation of Driest Month	Os08g0508000	CYP76M2	25155158	25156850	Cytochrome P450 family protein
med	L08_25159571_25159571	8	25159571	bio14	Precipitation of Driest Month	Os08g0508100		25156907	25159842	Conserved hypothetical protein
med	L08_25159571_25159571	8	25159571	bio14	Precipitation of Driest Month	Os08g0508500	JMJ717	25197278	25202912	Similar to predicted protein
med	L08_25159571_25159571	8	25159571	bio14	Precipitation of Driest Month	Os08g0508600		25206777	25209977	Similar to Pre-rRNA-processing protein TSR2
med	L08_25159571_25159571	8	25159571	bio14	Precipitation of Driest Month	Os08g0508700	OsEIL4	25211518	25214721	Similar to EIL3
med	L08_25159571_25159571	8	25159571	bio14	Precipitation of Driest Month	Os08g0508800	Lox2:Os:1	25216460	25224078	Lipoxygenase%2C chloroplast precursor (EC 1.13.11.12)
med	L08_25159571_25159571	8	25159571	bio14	Precipitation of Driest Month	Os08g0509100	OsLOX8	25241037	25250038	Similar to Lipoxygenase%2C chloroplast precursor (EC 1.13.11.12)
med	L08_25159571_25159571	8	25159571	bio14	Precipitation of Driest Month	Os08g0509200	Os8bglu27	25250329	25254656	Similar to Beta-primeverosidase (EC 3.2.1.149)
med	L08_25159571_25159571	8	25159571	bio14	Precipitation of Driest Month	Os08g0509300		25250757	25254475	Hypothetical protein
med	L08_25159571_25159571	8	25159571	bio14	Precipitation of Driest Month	Os08g0509400	Os8bglu28	25260150	25266935	Similar to Amygdalin hydrolase isoform AH I precursor (EC 3.2.1.117)
med	L08_25159571_25159571	8	25159571	bio14	Precipitation of Driest Month	Os08g0509450		25260402	25266410	Hypothetical protein
med	L08_25159571_25159571	8	25159571	bio14	Precipitation of Driest Month	Os08g0509500		25270058	25273628	D111/G-patch domain containing protein
med	L08_25159571_25159571	8	25159571	bio14	Precipitation of Driest Month	Os08g0509600	WFP	25274541	25278696	Squamosa promter-binding-like transcription activator%2C Regulation of branching in panicles and vegetative shoots%2C Semidominant regulator of plant architectur
med	L08_25159571_25159571	8	25159571	bio17	Precipitation of Driest Quarter	Os08g0505900	PGIP6	25015802	25017363	Leucine-rich repeat (LRR) protein%2C Inhibitor of fungal polygalacturonase%2C Defence respons
med	L08_25159571_25159571	8	25159571	bio17	Precipitation of Driest Quarter	Os08g0506000		25023316	25026380	Ovarian tumour%2C otubain domain containing protein
med	L08_25159571_25159571	8	25159571	bio17	Precipitation of Driest Quarter	Os08g0506100		25031840	25039438	Conserved hypothetical protein
med	L08_25159571_25159571	8	25159571	bio17	Precipitation of Driest Quarter	Os08g0506225		25035505	25036303	Non-protein coding transcript
med	L08_25159571_25159571	8	25159571	bio17	Precipitation of Driest Quarter	Os08g0506350		25053426	25056287	Conserved hypothetical protein
med	L08_25159571_25159571	8	25159571	bio17	Precipitation of Driest Quarter	Os08g0506400	OsRLCK257	25060794	25063403	Serine/threonine protein kinase domain containing protein
med	L08_25159571_25159571	8	25159571	bio17	Precipitation of Driest Quarter	Os08g0506500		25064640	25066853	Similar to tRNA/rRNA methyltransferase (SpoU) family protein
med	L08_25159571_25159571	8	25159571	bio17	Precipitation of Driest Quarter	Os08g0506700	OsFBH1	25089523	25092373	Helix-loop-helix DNA-binding domain containing protein
med	L08_25159571_25159571	8	25159571	bio17	Precipitation of Driest Quarter	Os08g0506850		25092394	25092949	Hypothetical gene
med	L08_25159571_25159571	8	25159571	bio17	Precipitation of Driest Quarter	Os08g0507000		25104735	25105616	Similar to Cyt-P450 monooxygenase
med	L08_25159571_25159571	8	25159571	bio17	Precipitation of Driest Quarter	Os08g0507100	CYP76M10	25109674	25111322	Cytochrome P450 family protein
med	L08_25159571_25159571	8	25159571	bio17	Precipitation of Driest Quarter	Os08g0507200		25112706	25113293	Hypothetical conserved gene
med	L08_25159571_25159571	8	25159571	bio17	Precipitation of Driest Quarter	Os08g0507701		25132281	25133719	Hypothetical protein
med	L08_25159571_25159571	8	25159571	bio17	Precipitation of Driest Quarter	Os08g0507702		25132615	25134365	Cytochrome P450 family protein
med	L08_25159571_25159571	8	25159571	bio17	Precipitation of Driest Quarter	Os08g0508000	CYP76M2	25155158	25156850	Cytochrome P450 family protein
med	L08_25159571_25159571	8	25159571	bio17	Precipitation of Driest Quarter	Os08g0508100		25156907	25159842	Conserved hypothetical protein
med	L08_25159571_25159571	8	25159571	bio17	Precipitation of Driest Quarter	Os08g0508500	JMJ717	25197278	25202912	Similar to predicted protein
med	L08_25159571_25159571	8	25159571	bio17	Precipitation of Driest Quarter	Os08g0508600		25206777	25209977	Similar to Pre-rRNA-processing protein TSR2
med	L08_25159571_25159571	8	25159571	bio17	Precipitation of Driest Quarter	Os08g0508700	OsEIL4	25211518	25214721	Similar to EIL3
med	L08_25159571_25159571	8	25159571	bio17	Precipitation of Driest Quarter	Os08g0508800	Lox2:Os:1	25216460	25224078	Lipoxygenase%2C chloroplast precursor (EC 1.13.11.12)
med	L08_25159571_25159571	8	25159571	bio17	Precipitation of Driest Quarter	Os08g0509100	OsLOX8	25241037	25250038	Similar to Lipoxygenase%2C chloroplast precursor (EC 1.13.11.12)
med	L08_25159571_25159571	8	25159571	bio17	Precipitation of Driest Quarter	Os08g0509200	Os8bglu27	25250329	25254656	Similar to Beta-primeverosidase (EC 3.2.1.149)
med	L08_25159571_25159571	8	25159571	bio17	Precipitation of Driest Quarter	Os08g0509300		25250757	25254475	Hypothetical protein
med	L08_25159571_25159571	8	25159571	bio17	Precipitation of Driest Quarter	Os08g0509400	Os8bglu28	25260150	25266935	Similar to Amygdalin hydrolase isoform AH I precursor (EC 3.2.1.117)
med	L08_25159571_25159571	8	25159571	bio17	Precipitation of Driest Quarter	Os08g0509450		25260402	25266410	Hypothetical protein
med	L08_25159571_25159571	8	25159571	bio17	Precipitation of Driest Quarter	Os08g0509500		25270058	25273628	D111/G-patch domain containing protein
med	L08_25159571_25159571	8	25159571	bio17	Precipitation of Driest Quarter	Os08g0509600	WFP	25274541	25278696	Squamosa promter-binding-like transcription activator%2C Regulation of branching in panicles and vegetative shoots%2C Semidominant regulator of plant architectur
med	L09_7054159_7054159	9	7054159	bio14	Precipitation of Driest Month	Os09g0293400	OsUBC18	6947883	6950902	Similar to Ubiquitin-conjugating enzyme (EC 6.3.2.19) (Ubiquitin carrier protein)
med	L09_7054159_7054159	9	7054159	bio14	Precipitation of Driest Month	Os09g0293450		6949087	6950619	Non-protein coding transcript
med	L09_7054159_7054159	9	7054159	bio14	Precipitation of Driest Month	Os09g0293500	BRL1	6954967	6959667	BR receptor kinase%2C Brassinosteroid (BR) perception in the roo
med	L09_7054159_7054159	9	7054159	bio14	Precipitation of Driest Month	Os09g0293601		6973353	6974004	Conserved hypothetical protein
med	L09_7054159_7054159	9	7054159	bio14	Precipitation of Driest Month	Os09g0293900	OsFKBP53	6990927	6994473	Similar to FK506-binding protein 39 kDa
med	L09_7054159_7054159	9	7054159	bio14	Precipitation of Driest Month	Os09g0294000		6995055	7009477	Similar to Bifunctional aspartokinase/homoserine dehydrogenase 2%2C chloroplast precursor (AK-HD 2) (AK-HSDH 2) [Includes: Aspartokinase (EC 2.7.2.4)%3B Homoserine dehydrogenase (EC 1.1.1.3)]
med	L09_7054159_7054159	9	7054159	bio14	Precipitation of Driest Month	Os09g0294300	OsUBC40	7017626	7020961	Ubiquitin-conjugating enzyme/RWD-like domain containing protein
med	L09_7054159_7054159	9	7054159	bio14	Precipitation of Driest Month	Os09g0294550		7038132	7038397	Conserved hypothetical protein
med	L09_7054159_7054159	9	7054159	bio14	Precipitation of Driest Month	Os09g0295000	ONAC021	7077214	7078851	No apical meristem (NAM) protein domain containing protein
med	L09_7054159_7054159	9	7054159	bio14	Precipitation of Driest Month	Os09g0295200		7083652	7086647	Conserved hypothetical protein
med	L09_7054159_7054159	9	7054159	bio14	Precipitation of Driest Month	Os09g0295300		7087266	7087829	Similar to cDNA clone:002-138-B03%2C full insert sequence
med	L09_7054159_7054159	9	7054159	bio14	Precipitation of Driest Month	Os09g0295850		7162835	7163860	Conserved hypothetical protein
med	L09_7054159_7054159	9	7054159	bio14	Precipitation of Driest Month	Os09g0296400		7166573	7171386	Similar to predicted protein
med	L09_7054159_7054159	9	7054159	bio14	Precipitation of Driest Month	Os09g0296450		7166594	7170669	Hypothetical protein
med	L09_7054159_7054159	9	7054159	bio14	Precipitation of Driest Month	Os09g0296500		7172525	7173592	Conserved hypothetical protein
med	L09_7054159_7054159	9	7054159	bio14	Precipitation of Driest Month	Os09g0296700		7179985	7181868	Glycosyl transferase%2C group 1 domain containing protein
med	L09_7054159_7054159	9	7054159	bio14	Precipitation of Driest Month	Os09g0296800	CabE	7185218	7188139	Chlorophyll A-B binding protein family protein
med	L09_7054159_7054159	9	7054159	bio14	Precipitation of Driest Month	Os09g0296900	OsWD40-169	7189541	7196703	WD40 repeat-like domain containing protein
med	L09_7054159_7054159	9	7054159	bio14	Precipitation of Driest Month	Os09g0297000	FC1	7198635	7204743	Similar to Ferrochelatase
med	L09_7054159_7054159	9	7054159	bio17	Precipitation of Driest Quarter	Os09g0293400	OsUBC18	6947883	6950902	Similar to Ubiquitin-conjugating enzyme (EC 6.3.2.19) (Ubiquitin carrier protein)
med	L09_7054159_7054159	9	7054159	bio17	Precipitation of Driest Quarter	Os09g0293450		6949087	6950619	Non-protein coding transcript
med	L09_7054159_7054159	9	7054159	bio17	Precipitation of Driest Quarter	Os09g0293500	BRL1	6954967	6959667	BR receptor kinase%2C Brassinosteroid (BR) perception in the roo
med	L09_7054159_7054159	9	7054159	bio17	Precipitation of Driest Quarter	Os09g0293601		6973353	6974004	Conserved hypothetical protein
med	L09_7054159_7054159	9	7054159	bio17	Precipitation of Driest Quarter	Os09g0293900	OsFKBP53	6990927	6994473	Similar to FK506-binding protein 39 kDa
med	L09_7054159_7054159	9	7054159	bio17	Precipitation of Driest Quarter	Os09g0294000		6995055	7009477	Similar to Bifunctional aspartokinase/homoserine dehydrogenase 2%2C chloroplast precursor (AK-HD 2) (AK-HSDH 2) [Includes: Aspartokinase (EC 2.7.2.4)%3B Homoserine dehydrogenase (EC 1.1.1.3)]
med	L09_7054159_7054159	9	7054159	bio17	Precipitation of Driest Quarter	Os09g0294300	OsUBC40	7017626	7020961	Ubiquitin-conjugating enzyme/RWD-like domain containing protein
med	L09_7054159_7054159	9	7054159	bio17	Precipitation of Driest Quarter	Os09g0294550		7038132	7038397	Conserved hypothetical protein
med	L09_7054159_7054159	9	7054159	bio17	Precipitation of Driest Quarter	Os09g0295000	ONAC021	7077214	7078851	No apical meristem (NAM) protein domain containing protein
med	L09_7054159_7054159	9	7054159	bio17	Precipitation of Driest Quarter	Os09g0295200		7083652	7086647	Conserved hypothetical protein
med	L09_7054159_7054159	9	7054159	bio17	Precipitation of Driest Quarter	Os09g0295300		7087266	7087829	Similar to cDNA clone:002-138-B03%2C full insert sequence
med	L09_7054159_7054159	9	7054159	bio17	Precipitation of Driest Quarter	Os09g0295850		7162835	7163860	Conserved hypothetical protein
med	L09_7054159_7054159	9	7054159	bio17	Precipitation of Driest Quarter	Os09g0296400		7166573	7171386	Similar to predicted protein
med	L09_7054159_7054159	9	7054159	bio17	Precipitation of Driest Quarter	Os09g0296450		7166594	7170669	Hypothetical protein
med	L09_7054159_7054159	9	7054159	bio17	Precipitation of Driest Quarter	Os09g0296500		7172525	7173592	Conserved hypothetical protein
med	L09_7054159_7054159	9	7054159	bio17	Precipitation of Driest Quarter	Os09g0296700		7179985	7181868	Glycosyl transferase%2C group 1 domain containing protein
med	L09_7054159_7054159	9	7054159	bio17	Precipitation of Driest Quarter	Os09g0296800	CabE	7185218	7188139	Chlorophyll A-B binding protein family protein
med	L09_7054159_7054159	9	7054159	bio17	Precipitation of Driest Quarter	Os09g0296900	OsWD40-169	7189541	7196703	WD40 repeat-like domain containing protein
med	L09_7054159_7054159	9	7054159	bio17	Precipitation of Driest Quarter	Os09g0297000	FC1	7198635	7204743	Similar to Ferrochelatase
med	L09_11757612_11757612	9	11757612	bio10	Mean Temperature of Warmest Quarter	Os09g0359500		11664369	11676584	Similar to OsD305
med	L09_11757612_11757612	9	11757612	bio10	Mean Temperature of Warmest Quarter	Os09g0359700	OsSTA224	11700472	11702863	Similar to Syntaxin-71
med	L09_11757612_11757612	9	11757612	bio10	Mean Temperature of Warmest Quarter	Os09g0359800	OsPRMT1	11702891	11706323	Similar to Arginine methyltransferase pam1 (Pam1)
med	L09_11757612_11757612	9	11757612	bio10	Mean Temperature of Warmest Quarter	Os09g0359900		11707235	11710472	Nicotinamide N-methyltransferase%2C putative domain containing protein
med	L09_11757612_11757612	9	11757612	bio10	Mean Temperature of Warmest Quarter	Os09g0360400		11735362	11740217	Uncharacterised conserved protein UCP009193 domain containing protein
med	L09_11757612_11757612	9	11757612	bio10	Mean Temperature of Warmest Quarter	Os09g0360500		11743857	11749579	Thiolase-like%2C subgroup domain containing protein
med	L09_11757612_11757612	9	11757612	bio10	Mean Temperature of Warmest Quarter	Os09g0360701		11779486	11780953	Non-protein coding transcript
med	L09_11757612_11757612	9	11757612	bio10	Mean Temperature of Warmest Quarter	Os09g0360900	OsABCA6	11779735	11785476	Conserved hypothetical protein
med	L09_11757612_11757612	9	11757612	bio10	Mean Temperature of Warmest Quarter	Os09g0361032		11789256	11793153	Non-protein coding transcript
med	L09_11757612_11757612	9	11757612	bio10	Mean Temperature of Warmest Quarter	Os09g0361100	OsRLCK268	11790541	11793359	Similar to Protein kinase
med	L09_11757612_11757612	9	11757612	bio10	Mean Temperature of Warmest Quarter	Os09g0361200		11796046	11798919	Similar to hypersensitive-induced response protein
med	L09_11757612_11757612	9	11757612	bio10	Mean Temperature of Warmest Quarter	Os09g0361300		11799226	11800571	F-box domain%2C cyclin-like domain containing protein
med	L09_11757612_11757612	9	11757612	bio10	Mean Temperature of Warmest Quarter	Os09g0361333		11799471	11800310	Non-protein coding transcript
med	L09_11757612_11757612	9	11757612	bio10	Mean Temperature of Warmest Quarter	Os09g0361400	OSVDAC1	11805613	11809021	Outer mitochondrial membrane protein porin (Voltage-dependent anion- selective channel protein) (VDAC)
med	L09_11757612_11757612	9	11757612	bio10	Mean Temperature of Warmest Quarter	Os09g0361366		11805638	11808912	Hypothetical gene
med	L09_11757612_11757612	9	11757612	bio10	Mean Temperature of Warmest Quarter	Os09g0361500	ICS1	11810070	11815321	Isochorismate synthase domain containing protein
med	L09_11757612_11757612	9	11757612	bio10	Mean Temperature of Warmest Quarter	Os09g0361700		11818553	11821425	Mitochondrial distribution and morphology family 35/apoptosis domain containing protein
med	L09_11757612_11757612	9	11757612	bio10	Mean Temperature of Warmest Quarter	Os09g0362500		11843850	11851259	Peptidase M1%2C membrane alanine aminopeptidase family protein
med	L09_11757612_11757612	9	11757612	bio10	Mean Temperature of Warmest Quarter	Os09g0362800		11862271	11866452	Hypothetical conserved gene
med	L09_11757612_11757612	9	11757612	bio10	Mean Temperature of Warmest Quarter	Os09g0362900	OsSET35	11870519	11874251	SET domain containing protein
med	L09_11757612_11757612	9	11757612	bio10	Mean Temperature of Warmest Quarter	Os09g0363000		11880481	11884012	Hypothetical protein
med	L09_11757612_11757612	9	11757612	bio10	Mean Temperature of Warmest Quarter	Os09g0363100	AL2	11880515	11885069	Chloroplast group IIA intron splicing factor CRS1%2C Splicing of chloroplast group I and II introns%2C Chloroplast developmen
med	L09_11757612_11757612	9	11757612	bio10	Mean Temperature of Warmest Quarter	Os09g0363200		11885812	11893985	Similar to mutator-like transposase [Oryza sativa (japonica cultivar-group)]
med	L09_11757612_11757612	9	11757612	bio10	Mean Temperature of Warmest Quarter	Os09g0363400		11895843	11898477	Domain of unknown function DUF2439 domain containing protein
med	L09_11757612_11757612	9	11757612	bio10	Mean Temperature of Warmest Quarter	Os09g0363500		11904784	11908107	Conserved hypothetical protein
med	L11_7244074_7244074	11	7244074	bio10	Mean Temperature of Warmest Quarter	Os11g0233800	OsRLCK320	7104264	7110745	Serine/threonine protein kinase-related domain containing protein
med	L11_7244074_7244074	11	7244074	bio10	Mean Temperature of Warmest Quarter	Os11g0234001		7114429	7115003	Conserved hypothetical protein
med	L11_7244074_7244074	11	7244074	bio10	Mean Temperature of Warmest Quarter	Os11g0234100		7121653	7124770	Non-protein coding transcript
med	L11_7244074_7244074	11	7244074	bio10	Mean Temperature of Warmest Quarter	Os11g0234200		7125124	7128857	Zinc finger%2C RING/FYVE/PHD-type domain containing protein
med	L11_7244074_7244074	11	7244074	bio10	Mean Temperature of Warmest Quarter	Os11g0234300		7125494	7127467	Non-protein coding transcript
med	L11_7244074_7244074	11	7244074	bio10	Mean Temperature of Warmest Quarter	Os11g0235200	SP1	7193230	7198486	Peptide transporter (PTR) family transporter%2C Proton oligopeptide tansporter (POT)%2C Panicle elongatio
med	L11_7244074_7244074	11	7244074	bio10	Mean Temperature of Warmest Quarter	Os11g0235250		7196789	7197296	Hypothetical gene
med	L11_7244074_7244074	11	7244074	bio10	Mean Temperature of Warmest Quarter	Os11g0235300		7202765	7205523	Hypothetical gene
med	L11_7244074_7244074	11	7244074	bio10	Mean Temperature of Warmest Quarter	Os11g0235400		7212407	7214557	Hypothetical genes
med	L11_7244074_7244074	11	7244074	bio10	Mean Temperature of Warmest Quarter	Os11g0235700		7221675	7228567	Similar to FHY1
med	L11_7244074_7244074	11	7244074	bio10	Mean Temperature of Warmest Quarter	Os11g0235750		7229429	7230051	Similar to H0105C05.7 protein
med	L11_7244074_7244074	11	7244074	bio10	Mean Temperature of Warmest Quarter	Os11g0236000		7250435	7254536	Similar to Glycerophosphodiester phosphodiesterase
med	L11_7244074_7244074	11	7244074	bio10	Mean Temperature of Warmest Quarter	Os11g0236100	sps11	7255817	7258556	Similar to Sucrose-phosphate synthase
med	L11_7244074_7244074	11	7244074	bio10	Mean Temperature of Warmest Quarter	Os11g0236200		7261709	7262674	Similar to Sucrose-phosphate synthase
med	L11_7244074_7244074	11	7244074	bio10	Mean Temperature of Warmest Quarter	Os11g0236932		7327021	7327544	Hypothetical conserved gene
med	L11_7244074_7244074	11	7244074	bio10	Mean Temperature of Warmest Quarter	Os11g0237300		7331985	7332623	Hypothetical conserved gene
med	L11_7244074_7244074	11	7244074	bio10	Mean Temperature of Warmest Quarter	Os11g0237600		7342094	7345975	Hypothetical conserved gene
med	L11_7244074_7244074	11	7244074	bio10	Mean Temperature of Warmest Quarter	Os11g0237700		7346265	7348818	Similar to URF 4-related
med	L11_7244074_7244074	11	7244074	bio10	Mean Temperature of Warmest Quarter	Os11g0237900		7356166	7359604	Similar to NB-ARC domain containing protein
med	L11_7244074_7244074	11	7244074	bio10	Mean Temperature of Warmest Quarter	Os11g0238000		7365098	7367861	Similar to NB-ARC domain containing protein
med	L11_7244074_7244074	11	7244074	bio10	Mean Temperature of Warmest Quarter	Os11g0238400		7391747	7392448	Protein of unknown function DUF3475 domain containing protein
med	L12_19662159_19662159	12	19662159	bio14	Precipitation of Driest Month	Os12g0508100		19513276	19518576	Acrosin precursor (EC 3.4.21.10) (53 kDa fucose-binding protein)
med	L12_19662159_19662159	12	19662159	bio14	Precipitation of Driest Month	Os12g0508200		19518760	19521002	Conserved hypothetical protein
med	L12_19662159_19662159	12	19662159	bio14	Precipitation of Driest Month	Os12g0508266		19531967	19534815	Histone deacetylase superfamily protein
med	L12_19662159_19662159	12	19662159	bio14	Precipitation of Driest Month	Os12g0508300		19536639	19538295	40S ribosomal protein S29
med	L12_19662159_19662159	12	19662159	bio14	Precipitation of Driest Month	Os12g0508400		19543820	19544475	Conserved hypothetical protein
med	L12_19662159_19662159	12	19662159	bio14	Precipitation of Driest Month	Os12g0509100		19596995	19602216	Conserved hypothetical protein
med	L12_19662159_19662159	12	19662159	bio14	Precipitation of Driest Month	Os12g0509200		19608951	19611819	Conserved hypothetical protein
med	L12_19662159_19662159	12	19662159	bio14	Precipitation of Driest Month	Os12g0509300		19611096	19612151	Conserved hypothetical protein
med	L12_19662159_19662159	12	19662159	bio14	Precipitation of Driest Month	Os12g0509400		19612303	19622928	Similar to Nicalin
med	L12_19662159_19662159	12	19662159	bio14	Precipitation of Driest Month	Os12g0509600	OsSTA285	19628116	19630317	Beta-ketoacyl synthase%2C active site domain containing protein
med	L12_19662159_19662159	12	19662159	bio14	Precipitation of Driest Month	Os12g0509900		19638455	19638946	Hypothetical conserved gene
med	L12_19662159_19662159	12	19662159	bio14	Precipitation of Driest Month	Os12g0510000		19642566	19650215	Conserved hypothetical protein
med	L12_19662159_19662159	12	19662159	bio14	Precipitation of Driest Month	Os12g0510200		19657007	19660520	Conserved hypothetical protein
med	L12_19662159_19662159	12	19662159	bio14	Precipitation of Driest Month	Os12g0510500		19663449	19667757	Conserved hypothetical protein
med	L12_19662159_19662159	12	19662159	bio14	Precipitation of Driest Month	Os12g0510750		19675656	19676282	Conserved hypothetical protein
med	L12_19662159_19662159	12	19662159	bio14	Precipitation of Driest Month	Os12g0510766		19681249	19681786	Non-protein coding transcript
med	L12_19662159_19662159	12	19662159	bio14	Precipitation of Driest Month	Os12g0510900		19681340	19682064	Similar to LIM domain protein WLIM-1
med	L12_19662159_19662159	12	19662159	bio14	Precipitation of Driest Month	Os12g0511000	OsFbox656	19684833	19687877	Similar to F-box domain containing protein%2C expressed
med	L12_19662159_19662159	12	19662159	bio14	Precipitation of Driest Month	Os12g0511200		19694851	19698144	Hly-III related domain containing protein
med	L12_19662159_19662159	12	19662159	bio14	Precipitation of Driest Month	Os12g0511300	OsCLT2	19701010	19708015	CLT(CRT-like transporter) protein containing no plastid target signal peptid
med	L12_19662159_19662159	12	19662159	bio14	Precipitation of Driest Month	Os12g0511400		19704242	19710182	Similar to NB-ARC domain containing protein
med	L12_19662159_19662159	12	19662159	bio14	Precipitation of Driest Month	Os12g0511500		19716428	19719253	Disease resistance protein domain containing protein
med	L12_19662159_19662159	12	19662159	bio14	Precipitation of Driest Month	Os12g0511600		19729777	19734112	Similar to NB-ARC domain containing protein
med	L12_19662159_19662159	12	19662159	bio14	Precipitation of Driest Month	Os12g0511750		19736299	19739524	Nucleic acid-binding%2C OB-fold domain containing protein
med	L12_19662159_19662159	12	19662159	bio14	Precipitation of Driest Month	Os12g0511900		19754488	19757913	Similar to NB-ARC domain containing protein%2C expressed
med	L12_19662159_19662159	12	19662159	bio14	Precipitation of Driest Month	Os12g0512000	YUCCA5	19779508	19786366	Flavin monooxygenase-like enzyme %2C Auxin biosynthesi
med	L12_19662159_19662159	12	19662159	bio14	Precipitation of Driest Month	Os12g0512100		19788367	19791483	Sugar/inositol transporter domain containing protein
med	L12_19662159_19662159	12	19662159	bio14	Precipitation of Driest Month	Os12g0512150		19788619	19791465	Hypothetical protein
med	L12_19662159_19662159	12	19662159	bio14	Precipitation of Driest Month	Os12g0512200		19792449	19792663	Similar to Transposase
med	L12_19662159_19662159	12	19662159	bio14	Precipitation of Driest Month	Os12g0512400		19805936	19809656	Similar to NB-ARC domain containing protein%2C expressed
med	L12_19662159_19662159	12	19662159	bio17	Precipitation of Driest Quarter	Os12g0508100		19513276	19518576	Acrosin precursor (EC 3.4.21.10) (53 kDa fucose-binding protein)
med	L12_19662159_19662159	12	19662159	bio17	Precipitation of Driest Quarter	Os12g0508200		19518760	19521002	Conserved hypothetical protein
med	L12_19662159_19662159	12	19662159	bio17	Precipitation of Driest Quarter	Os12g0508266		19531967	19534815	Histone deacetylase superfamily protein
med	L12_19662159_19662159	12	19662159	bio17	Precipitation of Driest Quarter	Os12g0508300		19536639	19538295	40S ribosomal protein S29
med	L12_19662159_19662159	12	19662159	bio17	Precipitation of Driest Quarter	Os12g0508400		19543820	19544475	Conserved hypothetical protein
med	L12_19662159_19662159	12	19662159	bio17	Precipitation of Driest Quarter	Os12g0509100		19596995	19602216	Conserved hypothetical protein
med	L12_19662159_19662159	12	19662159	bio17	Precipitation of Driest Quarter	Os12g0509200		19608951	19611819	Conserved hypothetical protein
med	L12_19662159_19662159	12	19662159	bio17	Precipitation of Driest Quarter	Os12g0509300		19611096	19612151	Conserved hypothetical protein
med	L12_19662159_19662159	12	19662159	bio17	Precipitation of Driest Quarter	Os12g0509400		19612303	19622928	Similar to Nicalin
med	L12_19662159_19662159	12	19662159	bio17	Precipitation of Driest Quarter	Os12g0509600	OsSTA285	19628116	19630317	Beta-ketoacyl synthase%2C active site domain containing protein
med	L12_19662159_19662159	12	19662159	bio17	Precipitation of Driest Quarter	Os12g0509900		19638455	19638946	Hypothetical conserved gene
med	L12_19662159_19662159	12	19662159	bio17	Precipitation of Driest Quarter	Os12g0510000		19642566	19650215	Conserved hypothetical protein
med	L12_19662159_19662159	12	19662159	bio17	Precipitation of Driest Quarter	Os12g0510200		19657007	19660520	Conserved hypothetical protein
med	L12_19662159_19662159	12	19662159	bio17	Precipitation of Driest Quarter	Os12g0510500		19663449	19667757	Conserved hypothetical protein
med	L12_19662159_19662159	12	19662159	bio17	Precipitation of Driest Quarter	Os12g0510750		19675656	19676282	Conserved hypothetical protein
med	L12_19662159_19662159	12	19662159	bio17	Precipitation of Driest Quarter	Os12g0510766		19681249	19681786	Non-protein coding transcript
med	L12_19662159_19662159	12	19662159	bio17	Precipitation of Driest Quarter	Os12g0510900		19681340	19682064	Similar to LIM domain protein WLIM-1
med	L12_19662159_19662159	12	19662159	bio17	Precipitation of Driest Quarter	Os12g0511000	OsFbox656	19684833	19687877	Similar to F-box domain containing protein%2C expressed
med	L12_19662159_19662159	12	19662159	bio17	Precipitation of Driest Quarter	Os12g0511200		19694851	19698144	Hly-III related domain containing protein
med	L12_19662159_19662159	12	19662159	bio17	Precipitation of Driest Quarter	Os12g0511300	OsCLT2	19701010	19708015	CLT(CRT-like transporter) protein containing no plastid target signal peptid
med	L12_19662159_19662159	12	19662159	bio17	Precipitation of Driest Quarter	Os12g0511400		19704242	19710182	Similar to NB-ARC domain containing protein
med	L12_19662159_19662159	12	19662159	bio17	Precipitation of Driest Quarter	Os12g0511500		19716428	19719253	Disease resistance protein domain containing protein
med	L12_19662159_19662159	12	19662159	bio17	Precipitation of Driest Quarter	Os12g0511600		19729777	19734112	Similar to NB-ARC domain containing protein
med	L12_19662159_19662159	12	19662159	bio17	Precipitation of Driest Quarter	Os12g0511750		19736299	19739524	Nucleic acid-binding%2C OB-fold domain containing protein
med	L12_19662159_19662159	12	19662159	bio17	Precipitation of Driest Quarter	Os12g0511900		19754488	19757913	Similar to NB-ARC domain containing protein%2C expressed
med	L12_19662159_19662159	12	19662159	bio17	Precipitation of Driest Quarter	Os12g0512000	YUCCA5	19779508	19786366	Flavin monooxygenase-like enzyme %2C Auxin biosynthesi
med	L12_19662159_19662159	12	19662159	bio17	Precipitation of Driest Quarter	Os12g0512100		19788367	19791483	Sugar/inositol transporter domain containing protein
med	L12_19662159_19662159	12	19662159	bio17	Precipitation of Driest Quarter	Os12g0512150		19788619	19791465	Hypothetical protein
med	L12_19662159_19662159	12	19662159	bio17	Precipitation of Driest Quarter	Os12g0512200		19792449	19792663	Similar to Transposase
med	L12_19662159_19662159	12	19662159	bio17	Precipitation of Driest Quarter	Os12g0512400		19805936	19809656	Similar to NB-ARC domain containing protein%2C expressed
med	L12_23442132_23442132	12	23442132	bio14	Precipitation of Driest Month	Os12g0566500		23290875	23292674	Conserved hypothetical protein
med	L12_23442132_23442132	12	23442132	bio14	Precipitation of Driest Month	Os12g0566600		23293462	23294241	Similar to thioredoxin-related
med	L12_23442132_23442132	12	23442132	bio14	Precipitation of Driest Month	Os12g0566700	OsGELP114	23294903	23299184	Lipase%2C GDSL domain containing protein
med	L12_23442132_23442132	12	23442132	bio14	Precipitation of Driest Month	Os12g0566800		23302307	23306305	Ion channel regulatory protein%2C UNC-93 domain containing protein
med	L12_23442132_23442132	12	23442132	bio14	Precipitation of Driest Month	Os12g0566900		23307980	23315465	Protein of unknown function DUF895%2C eukaryotic domain containing protein
med	L12_23442132_23442132	12	23442132	bio14	Precipitation of Driest Month	Os12g0567000		23311350	23312202	Ion channel regulatory protein%2C UNC-93 domain containing protein
med	L12_23442132_23442132	12	23442132	bio14	Precipitation of Driest Month	Os12g0567100		23314776	23315728	Non-protein coding transcript
med	L12_23442132_23442132	12	23442132	bio14	Precipitation of Driest Month	Os12g0567200		23322008	23323517	Non-protein coding transcript
med	L12_23442132_23442132	12	23442132	bio14	Precipitation of Driest Month	Os12g0567300	R2R3-MYB	23325673	23327055	Myb transcription factor domain containing protein
med	L12_23442132_23442132	12	23442132	bio14	Precipitation of Driest Month	Os12g0567500		23338183	23344857	Protein kinase%2C catalytic domain domain containing protein
med	L12_23442132_23442132	12	23442132	bio14	Precipitation of Driest Month	Os12g0567700	rpl2	23349996	23351824	Similar to 60S ribosomal protein L2 (Fragment)
med	L12_23442132_23442132	12	23442132	bio14	Precipitation of Driest Month	Os12g0567800	OsMT1f	23352196	23353175	Plant metallothionein%2C family 15 protein
med	L12_23442132_23442132	12	23442132	bio14	Precipitation of Driest Month	Os12g0568100		23376363	23378129	Similar to Zinc knuckle family protein%2C expressed
med	L12_23442132_23442132	12	23442132	bio14	Precipitation of Driest Month	Os12g0568166		23382984	23385840	Conserved hypothetical protein
med	L12_23442132_23442132	12	23442132	bio14	Precipitation of Driest Month	Os12g0568200	OsMT1c	23383189	23384177	Metallothionein-like protein type 1
med	L12_23442132_23442132	12	23442132	bio14	Precipitation of Driest Month	Os12g0568350	OsMTL1	23390252	23395621	Hypothetical gene
med	L12_23442132_23442132	12	23442132	bio14	Precipitation of Driest Month	Os12g0568500	MT1Ld	23390501	23391407	Metallothionein-like protein type 1
med	L12_23442132_23442132	12	23442132	bio14	Precipitation of Driest Month	Os12g0568700		23399038	23399785	Uncharacterised protein family UPF0497%2C trans-membrane plant domain containing protein
med	L12_23442132_23442132	12	23442132	bio14	Precipitation of Driest Month	Os12g0568750		23404161	23406575	Hypothetical protein
med	L12_23442132_23442132	12	23442132	bio14	Precipitation of Driest Month	Os12g0568800		23404675	23408779	Similar to predicted protein
med	L12_23442132_23442132	12	23442132	bio14	Precipitation of Driest Month	Os12g0568900		23410052	23411077	Thaumatin%2C pathogenesis-related family protein
med	L12_23442132_23442132	12	23442132	bio14	Precipitation of Driest Month	Os12g0569200		23420042	23420841	Conserved hypothetical protein
med	L12_23442132_23442132	12	23442132	bio14	Precipitation of Driest Month	Os12g0569300		23427730	23428732	Thaumatin%2C pathogenesis-related family protein
med	L12_23442132_23442132	12	23442132	bio14	Precipitation of Driest Month	Os12g0569500		23435458	23436485	Thaumatin%2C pathogenesis-related family protein
med	L12_23442132_23442132	12	23442132	bio14	Precipitation of Driest Month	Os12g0569700	OsHsp23.7	23442171	23447194	Similar to Heat shock protein 70
med	L12_23442132_23442132	12	23442132	bio14	Precipitation of Driest Month	Os12g0569800		23445617	23446667	Similar to Heat shock protein 70
med	L12_23442132_23442132	12	23442132	bio14	Precipitation of Driest Month	Os12g0569900	OsDof28	23458337	23460708	Similar to Zn finger protein (Fragment)
med	L12_23442132_23442132	12	23442132	bio14	Precipitation of Driest Month	Os12g0570000	SPL11	23468302	23470284	Armadillo-like helical domain containing protein
med	L12_23442132_23442132	12	23442132	bio14	Precipitation of Driest Month	Os12g0570075		23468767	23473290	Hypothetical protein
med	L12_23442132_23442132	12	23442132	bio14	Precipitation of Driest Month	Os12g0570300		23484809	23485684	Conserved hypothetical protein
med	L12_23442132_23442132	12	23442132	bio14	Precipitation of Driest Month	Os12g0570400		23491876	23492991	Conserved hypothetical protein
med	L12_23442132_23442132	12	23442132	bio14	Precipitation of Driest Month	Os12g0570500	OsSTA286	23494449	23499242	Glycoside hydrolase%2C family 5%2C conserved site domain containing protein
med	L12_23442132_23442132	12	23442132	bio14	Precipitation of Driest Month	Os12g0570600		23494475	23499181	Hypothetical protein
med	L12_23442132_23442132	12	23442132	bio14	Precipitation of Driest Month	Os12g0570700	OsMT1a	23501423	23502359	Similar to Metallothionein-like protein type 1
med	L12_23442132_23442132	12	23442132	bio14	Precipitation of Driest Month	Os12g0571000	OsMT1g	23512501	23513406	Metallothionein-like protein type 1
med	L12_23442132_23442132	12	23442132	bio14	Precipitation of Driest Month	Os12g0571100	MTI4C	23515075	23516013	Metallothionein-like protein%2C ROS (reactive oxygen species) scavenger%2C Antioxidan
med	L12_23442132_23442132	12	23442132	bio14	Precipitation of Driest Month	Os12g0571200		23516655	23518441	Similar to Mitochondrial import inner membrane translocase subunit Tim9
med	L12_23442132_23442132	12	23442132	bio14	Precipitation of Driest Month	Os12g0571300		23519969	23521221	Conserved hypothetical protein
med	L12_23442132_23442132	12	23442132	bio14	Precipitation of Driest Month	Os12g0571400	OsRALF-39	23524209	23524834	Conserved hypothetical protein
med	L12_23442132_23442132	12	23442132	bio14	Precipitation of Driest Month	Os12g0571500	OsRALF-40	23526524	23527156	Conserved hypothetical protein
med	L12_23442132_23442132	12	23442132	bio14	Precipitation of Driest Month	Os12g0571600	OsRALF-41	23530356	23531011	Hypothetical protein
med	L12_23442132_23442132	12	23442132	bio14	Precipitation of Driest Month	Os12g0571700	OsRALF-42	23532610	23533191	Conserved hypothetical protein
med	L12_23442132_23442132	12	23442132	bio14	Precipitation of Driest Month	Os12g0571900		23545376	23554463	Tetratricopeptide-like helical domain containing protein
med	L12_23442132_23442132	12	23442132	bio14	Precipitation of Driest Month	Os12g0572000	OsMYB91	23554928	23560551	R2R3-type MYB transcription factor%2C Adaptive growth%2C Salt toleranc
med	L12_23442132_23442132	12	23442132	bio14	Precipitation of Driest Month	Os12g0572300		23584169	23585132	Similar to Pre-mRNA splicing factor (Fragment)
med	L12_23442132_23442132	12	23442132	bio14	Precipitation of Driest Month	Os12g0572400		23589647	23593482	Similar to SC35-like splicing factor SCL30%2C 30 kD
med	L12_23442132_23442132	12	23442132	bio17	Precipitation of Driest Quarter	Os12g0566500		23290875	23292674	Conserved hypothetical protein
med	L12_23442132_23442132	12	23442132	bio17	Precipitation of Driest Quarter	Os12g0566600		23293462	23294241	Similar to thioredoxin-related
med	L12_23442132_23442132	12	23442132	bio17	Precipitation of Driest Quarter	Os12g0566700	OsGELP114	23294903	23299184	Lipase%2C GDSL domain containing protein
med	L12_23442132_23442132	12	23442132	bio17	Precipitation of Driest Quarter	Os12g0566800		23302307	23306305	Ion channel regulatory protein%2C UNC-93 domain containing protein
med	L12_23442132_23442132	12	23442132	bio17	Precipitation of Driest Quarter	Os12g0566900		23307980	23315465	Protein of unknown function DUF895%2C eukaryotic domain containing protein
med	L12_23442132_23442132	12	23442132	bio17	Precipitation of Driest Quarter	Os12g0567000		23311350	23312202	Ion channel regulatory protein%2C UNC-93 domain containing protein
med	L12_23442132_23442132	12	23442132	bio17	Precipitation of Driest Quarter	Os12g0567100		23314776	23315728	Non-protein coding transcript
med	L12_23442132_23442132	12	23442132	bio17	Precipitation of Driest Quarter	Os12g0567200		23322008	23323517	Non-protein coding transcript
med	L12_23442132_23442132	12	23442132	bio17	Precipitation of Driest Quarter	Os12g0567300	R2R3-MYB	23325673	23327055	Myb transcription factor domain containing protein
med	L12_23442132_23442132	12	23442132	bio17	Precipitation of Driest Quarter	Os12g0567500		23338183	23344857	Protein kinase%2C catalytic domain domain containing protein
med	L12_23442132_23442132	12	23442132	bio17	Precipitation of Driest Quarter	Os12g0567700	rpl2	23349996	23351824	Similar to 60S ribosomal protein L2 (Fragment)
med	L12_23442132_23442132	12	23442132	bio17	Precipitation of Driest Quarter	Os12g0567800	OsMT1f	23352196	23353175	Plant metallothionein%2C family 15 protein
med	L12_23442132_23442132	12	23442132	bio17	Precipitation of Driest Quarter	Os12g0568100		23376363	23378129	Similar to Zinc knuckle family protein%2C expressed
med	L12_23442132_23442132	12	23442132	bio17	Precipitation of Driest Quarter	Os12g0568166		23382984	23385840	Conserved hypothetical protein
med	L12_23442132_23442132	12	23442132	bio17	Precipitation of Driest Quarter	Os12g0568200	OsMT1c	23383189	23384177	Metallothionein-like protein type 1
med	L12_23442132_23442132	12	23442132	bio17	Precipitation of Driest Quarter	Os12g0568350	OsMTL1	23390252	23395621	Hypothetical gene
med	L12_23442132_23442132	12	23442132	bio17	Precipitation of Driest Quarter	Os12g0568500	MT1Ld	23390501	23391407	Metallothionein-like protein type 1
med	L12_23442132_23442132	12	23442132	bio17	Precipitation of Driest Quarter	Os12g0568700		23399038	23399785	Uncharacterised protein family UPF0497%2C trans-membrane plant domain containing protein
med	L12_23442132_23442132	12	23442132	bio17	Precipitation of Driest Quarter	Os12g0568750		23404161	23406575	Hypothetical protein
med	L12_23442132_23442132	12	23442132	bio17	Precipitation of Driest Quarter	Os12g0568800		23404675	23408779	Similar to predicted protein
med	L12_23442132_23442132	12	23442132	bio17	Precipitation of Driest Quarter	Os12g0568900		23410052	23411077	Thaumatin%2C pathogenesis-related family protein
med	L12_23442132_23442132	12	23442132	bio17	Precipitation of Driest Quarter	Os12g0569200		23420042	23420841	Conserved hypothetical protein
med	L12_23442132_23442132	12	23442132	bio17	Precipitation of Driest Quarter	Os12g0569300		23427730	23428732	Thaumatin%2C pathogenesis-related family protein
med	L12_23442132_23442132	12	23442132	bio17	Precipitation of Driest Quarter	Os12g0569500		23435458	23436485	Thaumatin%2C pathogenesis-related family protein
med	L12_23442132_23442132	12	23442132	bio17	Precipitation of Driest Quarter	Os12g0569700	OsHsp23.7	23442171	23447194	Similar to Heat shock protein 70
med	L12_23442132_23442132	12	23442132	bio17	Precipitation of Driest Quarter	Os12g0569800		23445617	23446667	Similar to Heat shock protein 70
med	L12_23442132_23442132	12	23442132	bio17	Precipitation of Driest Quarter	Os12g0569900	OsDof28	23458337	23460708	Similar to Zn finger protein (Fragment)
med	L12_23442132_23442132	12	23442132	bio17	Precipitation of Driest Quarter	Os12g0570000	SPL11	23468302	23470284	Armadillo-like helical domain containing protein
med	L12_23442132_23442132	12	23442132	bio17	Precipitation of Driest Quarter	Os12g0570075		23468767	23473290	Hypothetical protein
med	L12_23442132_23442132	12	23442132	bio17	Precipitation of Driest Quarter	Os12g0570300		23484809	23485684	Conserved hypothetical protein
med	L12_23442132_23442132	12	23442132	bio17	Precipitation of Driest Quarter	Os12g0570400		23491876	23492991	Conserved hypothetical protein
med	L12_23442132_23442132	12	23442132	bio17	Precipitation of Driest Quarter	Os12g0570500	OsSTA286	23494449	23499242	Glycoside hydrolase%2C family 5%2C conserved site domain containing protein
med	L12_23442132_23442132	12	23442132	bio17	Precipitation of Driest Quarter	Os12g0570600		23494475	23499181	Hypothetical protein
med	L12_23442132_23442132	12	23442132	bio17	Precipitation of Driest Quarter	Os12g0570700	OsMT1a	23501423	23502359	Similar to Metallothionein-like protein type 1
med	L12_23442132_23442132	12	23442132	bio17	Precipitation of Driest Quarter	Os12g0571000	OsMT1g	23512501	23513406	Metallothionein-like protein type 1
med	L12_23442132_23442132	12	23442132	bio17	Precipitation of Driest Quarter	Os12g0571100	MTI4C	23515075	23516013	Metallothionein-like protein%2C ROS (reactive oxygen species) scavenger%2C Antioxidan
med	L12_23442132_23442132	12	23442132	bio17	Precipitation of Driest Quarter	Os12g0571200		23516655	23518441	Similar to Mitochondrial import inner membrane translocase subunit Tim9
med	L12_23442132_23442132	12	23442132	bio17	Precipitation of Driest Quarter	Os12g0571300		23519969	23521221	Conserved hypothetical protein
med	L12_23442132_23442132	12	23442132	bio17	Precipitation of Driest Quarter	Os12g0571400	OsRALF-39	23524209	23524834	Conserved hypothetical protein
med	L12_23442132_23442132	12	23442132	bio17	Precipitation of Driest Quarter	Os12g0571500	OsRALF-40	23526524	23527156	Conserved hypothetical protein
med	L12_23442132_23442132	12	23442132	bio17	Precipitation of Driest Quarter	Os12g0571600	OsRALF-41	23530356	23531011	Hypothetical protein
med	L12_23442132_23442132	12	23442132	bio17	Precipitation of Driest Quarter	Os12g0571700	OsRALF-42	23532610	23533191	Conserved hypothetical protein
med	L12_23442132_23442132	12	23442132	bio17	Precipitation of Driest Quarter	Os12g0571900		23545376	23554463	Tetratricopeptide-like helical domain containing protein
med	L12_23442132_23442132	12	23442132	bio17	Precipitation of Driest Quarter	Os12g0572000	OsMYB91	23554928	23560551	R2R3-type MYB transcription factor%2C Adaptive growth%2C Salt toleranc
med	L12_23442132_23442132	12	23442132	bio17	Precipitation of Driest Quarter	Os12g0572300		23584169	23585132	Similar to Pre-mRNA splicing factor (Fragment)
med	L12_23442132_23442132	12	23442132	bio17	Precipitation of Driest Quarter	Os12g0572400		23589647	23593482	Similar to SC35-like splicing factor SCL30%2C 30 kD
med	L12_23635879_23635879	12	23635879	bio3	Isothermality	Os12g0570400		23491876	23492991	Conserved hypothetical protein
med	L12_23635879_23635879	12	23635879	bio3	Isothermality	Os12g0570500	OsSTA286	23494449	23499242	Glycoside hydrolase%2C family 5%2C conserved site domain containing protein
med	L12_23635879_23635879	12	23635879	bio3	Isothermality	Os12g0570600		23494475	23499181	Hypothetical protein
med	L12_23635879_23635879	12	23635879	bio3	Isothermality	Os12g0570700	OsMT1a	23501423	23502359	Similar to Metallothionein-like protein type 1
med	L12_23635879_23635879	12	23635879	bio3	Isothermality	Os12g0571000	OsMT1g	23512501	23513406	Metallothionein-like protein type 1
med	L12_23635879_23635879	12	23635879	bio3	Isothermality	Os12g0571100	MTI4C	23515075	23516013	Metallothionein-like protein%2C ROS (reactive oxygen species) scavenger%2C Antioxidan
med	L12_23635879_23635879	12	23635879	bio3	Isothermality	Os12g0571200		23516655	23518441	Similar to Mitochondrial import inner membrane translocase subunit Tim9
med	L12_23635879_23635879	12	23635879	bio3	Isothermality	Os12g0571300		23519969	23521221	Conserved hypothetical protein
med	L12_23635879_23635879	12	23635879	bio3	Isothermality	Os12g0571400	OsRALF-39	23524209	23524834	Conserved hypothetical protein
med	L12_23635879_23635879	12	23635879	bio3	Isothermality	Os12g0571500	OsRALF-40	23526524	23527156	Conserved hypothetical protein
med	L12_23635879_23635879	12	23635879	bio3	Isothermality	Os12g0571600	OsRALF-41	23530356	23531011	Hypothetical protein
med	L12_23635879_23635879	12	23635879	bio3	Isothermality	Os12g0571700	OsRALF-42	23532610	23533191	Conserved hypothetical protein
med	L12_23635879_23635879	12	23635879	bio3	Isothermality	Os12g0571900		23545376	23554463	Tetratricopeptide-like helical domain containing protein
med	L12_23635879_23635879	12	23635879	bio3	Isothermality	Os12g0572000	OsMYB91	23554928	23560551	R2R3-type MYB transcription factor%2C Adaptive growth%2C Salt toleranc
med	L12_23635879_23635879	12	23635879	bio3	Isothermality	Os12g0572300		23584169	23585132	Similar to Pre-mRNA splicing factor (Fragment)
med	L12_23635879_23635879	12	23635879	bio3	Isothermality	Os12g0572400		23589647	23593482	Similar to SC35-like splicing factor SCL30%2C 30 kD
med	L12_23635879_23635879	12	23635879	bio3	Isothermality	Os12g0572500		23596228	23600217	Region of unknown function XH domain containing protein
med	L12_23635879_23635879	12	23635879	bio3	Isothermality	Os12g0572601		23602746	23604587	Hypothetical gene
med	L12_23635879_23635879	12	23635879	bio3	Isothermality	Os12g0572700		23602840	23604420	Exostosin-like domain containing protein
med	L12_23635879_23635879	12	23635879	bio3	Isothermality	Os12g0572800	MEL2	23606086	23613017	RNA-Recognition-Motif (RRM) protein%2C Regulation of the premeiotic G1/S-phase transition of germ cell
med	L12_23635879_23635879	12	23635879	bio3	Isothermality	Os12g0572750		23606947	23608522	Hypothetical protein
med	L12_23635879_23635879	12	23635879	bio3	Isothermality	Os12g0573000		23617099	23624066	Domain of unknown function DUF304l domain containing protein
med	L12_23635879_23635879	12	23635879	bio3	Isothermality	Os12g0573200		23634672	23637678	GRAS transcription factor domain containing protein
med	L12_23635879_23635879	12	23635879	bio3	Isothermality	Os12g0573600		23663142	23663722	Similar to predicted protein
med	L12_23635879_23635879	12	23635879	bio3	Isothermality	Os12g0573800		23670086	23673047	Conserved hypothetical protein
med	L12_23635879_23635879	12	23635879	bio3	Isothermality	Os12g0573900		23674545	23677352	Conserved hypothetical protein
med	L12_23635879_23635879	12	23635879	bio3	Isothermality	Os12g0574000	OsATL10	23687585	23691107	Amino acid transporter%2C transmembrane domain containing protein
med	L12_23635879_23635879	12	23635879	bio3	Isothermality	Os12g0574400		23703442	23712905	Similar to BPM
med	L12_23635879_23635879	12	23635879	bio3	Isothermality	Os12g0574500		23708301	23709505	Hypothetical protein
med	L12_23635879_23635879	12	23635879	bio3	Isothermality	Os12g0574700		23717571	23719674	Similar to lectin-like receptor kinase 7
med	L12_23635879_23635879	12	23635879	bio3	Isothermality	Os12g0574800		23725985	23729782	Conserved hypothetical protein
med	L12_23635879_23635879	12	23635879	bio3	Isothermality	Os12g0574900		23729946	23734874	Similar to Asparagine synthase family protein
med	L12_23635879_23635879	12	23635879	bio3	Isothermality	Os12g0575000		23735825	23736773	Protein of unknown function DUF1118 family protein
med	L12_23635879_23635879	12	23635879	bio3	Isothermality	Os12g0575200		23737238	23739742	Similar to cDNA clone:001-021-F10%2C full insert sequence
med	L12_23635879_23635879	12	23635879	bio3	Isothermality	Os12g0575300		23739977	23740564	Conserved hypothetical protein
med	L12_23635879_23635879	12	23635879	bio3	Isothermality	Os12g0575400		23750068	23750655	Conserved hypothetical protein
med	L12_23635879_23635879	12	23635879	bio3	Isothermality	Os12g0576100		23782933	23783505	Conserved hypothetical protein
small	L02_19589675_19589675	2	19589675	bio3	Isothermality	Os02g0529400	OsNIN3	19437743	19442080	Plant neutral invertase family protein
small	L02_19589675_19589675	2	19589675	bio3	Isothermality	Os02g0529450		19438426	19441745	Non-protein coding transcript
small	L02_19589675_19589675	2	19589675	bio3	Isothermality	Os02g0529500		19444035	19446413	Similar to SNAP25-like protein C (Fragment)
small	L02_19589675_19589675	2	19589675	bio3	Isothermality	Os02g0529600	OsGT2	19451675	19453581	Similar to Xyloglucan 6-xylosyltransferase (EC 2.4.2.39) (AtXT1)
small	L02_19589675_19589675	2	19589675	bio3	Isothermality	Os02g0529700		19455171	19458350	Similar to Acidic ribosomal protein P2a-4 (Fragment)
small	L02_19589675_19589675	2	19589675	bio3	Isothermality	Os02g0529800	Oscyp71Z5	19459224	19463361	Cytochrome P450 family protein
small	L02_19589675_19589675	2	19589675	bio3	Isothermality	Os02g0529850		19459341	19463336	Hypothetical protein
small	L02_19589675_19589675	2	19589675	bio3	Isothermality	Os02g0529900		19466313	19469350	Pentatricopeptide repeat domain containing protein
small	L02_19589675_19589675	2	19589675	bio3	Isothermality	Os02g0530100	OsATX1	19472233	19486248	Similar to C4-dicarboxylate transporter/malic acid transport protein
small	L02_19589675_19589675	2	19589675	bio3	Isothermality	Os02g0530300	OsSAP5	19488188	19488930	Zinc finger%2C AN1-type domain containing protein
small	L02_19589675_19589675	2	19589675	bio3	Isothermality	Os02g0530500		19503594	19504609	Similar to ZPR3 (LITTLE ZIPPER 3)%3B protein binding
small	L02_19589675_19589675	2	19589675	bio3	Isothermality	Os02g0530600	OsEnS-38	19509828	19514935	Poly(ADP-ribose) polymerase%2C regulatory region domain containing protein
small	L02_19589675_19589675	2	19589675	bio3	Isothermality	Os02g0531200		19549737	19556064	Bile acid:sodium symporter family protein
small	L02_19589675_19589675	2	19589675	bio3	Isothermality	Os02g0531300		19557821	19559592	Hypothetical protein
small	L02_19589675_19589675	2	19589675	bio3	Isothermality	Os02g0531450		19564359	19565207	Conserved hypothetical protein
small	L02_19589675_19589675	2	19589675	bio3	Isothermality	Os02g0531600	RCN2	19567046	19568968	TFL1/CEN ortholog%2C Phosphatidylethanolamine-binding protein%2C PEBP family protein%2C Control of the phase transition of meristem%2C Control of flowering tim
small	L02_19589675_19589675	2	19589675	bio3	Isothermality	Os02g0531900		19581973	19582474	Hypothetical conserved gene
small	L02_19589675_19589675	2	19589675	bio3	Isothermality	Os02g0532300		19591287	19595510	Hypothetical conserved gene
small	L02_19589675_19589675	2	19589675	bio3	Isothermality	Os02g0532401		19592454	19593279	Hypothetical gene
small	L02_19589675_19589675	2	19589675	bio3	Isothermality	Os02g0532500	OsGLP2-1	19597550	19598541	Germin-like protein%2C Fungal blast and bacterial blight resistanc
small	L02_19589675_19589675	2	19589675	bio3	Isothermality	Os02g0532800		19614070	19615072	7TM GPCR%2C rhodopsin-like domain containing protein
small	L02_19589675_19589675	2	19589675	bio3	Isothermality	Os02g0532900		19619243	19623214	Glycoside hydrolase%2C family 17 protein
small	L02_19589675_19589675	2	19589675	bio3	Isothermality	Os02g0533000		19623488	19628801	FeS cluster biogenesis domain containing protein
small	L02_19589675_19589675	2	19589675	bio3	Isothermality	Os02g0533200		19632434	19635224	SOUL haem-binding protein domain containing protein
small	L02_19589675_19589675	2	19589675	bio3	Isothermality	Os02g0533300	OsalphaCA1	19636276	19638854	Carbonic anhydrase%2C CAH1-like domain containing protein
small	L02_19589675_19589675	2	19589675	bio3	Isothermality	Os02g0533700		19644999	19646061	Conserved hypothetical protein
small	L02_19589675_19589675	2	19589675	bio3	Isothermality	Os02g0533800		19648496	19649478	Similar to ATPase inhibitor
small	L02_19589675_19589675	2	19589675	bio3	Isothermality	Os02g0533900	OsCPA1	19649913	19653378	Similar to Carbon-nitrogen hydrolase family protein
small	L02_19589675_19589675	2	19589675	bio3	Isothermality	Os02g0534000		19653918	19654780	Similar to OSIGBa0134P10.7 protein
small	L02_19589675_19589675	2	19589675	bio3	Isothermality	Os02g0534400	OSCIN1	19682544	19687163	Cell wall invertase (EC 3.2.1.26)
small	L02_19589675_19589675	2	19589675	bio3	Isothermality	Os02g0534550		19682581	19686847	Hypothetical protein
small	L02_19589675_19589675	2	19589675	bio3	Isothermality	Os02g0534700		19708659	19709195	Pectinesterase inhibitor domain containing protein
small	L02_19589675_19589675	2	19589675	bio3	Isothermality	Os02g0534800		19710368	19713468	Similar to 40S ribosomal protein S14 (Clone MCH2)
small	L02_19589675_19589675	2	19589675	bio3	Isothermality	Os02g0535000		19714852	19717671	Similar to chaperone protein dnaJ-related
small	L02_19589675_19589675	2	19589675	bio3	Isothermality	Os02g0535150		19721199	19721414	Non-protein coding transcript
small	L02_19589675_19589675	2	19589675	bio3	Isothermality	Os02g0535300		19723841	19724741	Hypothetical conserved gene
small	L02_19589675_19589675	2	19589675	bio3	Isothermality	Os02g0535400	RAR1	19727120	19729886	Cys- and His-rich domain (CHORD%2C zinc binding finger motif) containing protein%2C Innate-immune respons
small	L03_29472050_29472050	3	29472050	nitrogen_deep	Total Nitrogen Subsoil	Os03g0722700		29323875	29326305	Conserved hypothetical protein
small	L03_29472050_29472050	3	29472050	nitrogen_deep	Total Nitrogen Subsoil	Os03g0722800	OsFbox171	29329004	29336560	Similar to F-box domain containing protein
small	L03_29472050_29472050	3	29472050	nitrogen_deep	Total Nitrogen Subsoil	Os03g0723000	OsSCRL	29370719	29372888	GRAS transcription factor domain containing protein
small	L03_29472050_29472050	3	29472050	nitrogen_deep	Total Nitrogen Subsoil	Os03g0723400	OsEnS-53	29386204	29388055	Similar to UFG2
small	L03_29472050_29472050	3	29472050	nitrogen_deep	Total Nitrogen Subsoil	Os03g0723600		29397649	29401365	Conserved hypothetical protein
small	L03_29472050_29472050	3	29472050	nitrogen_deep	Total Nitrogen Subsoil	Os03g0723700		29401966	29403115	Conserved hypothetical protein
small	L03_29472050_29472050	3	29472050	nitrogen_deep	Total Nitrogen Subsoil	Os03g0723800		29402029	29403025	Hypothetical protein
small	L03_29472050_29472050	3	29472050	nitrogen_deep	Total Nitrogen Subsoil	Os03g0724000		29411791	29412115	Similar to flavonol-3-O-glycoside-7-O-glucosyltransferase 1
small	L03_29472050_29472050	3	29472050	nitrogen_deep	Total Nitrogen Subsoil	Os03g0724100		29421194	29425439	Phosphatidylinositol transfer protein-like%2C N-terminal domain containing protein
small	L03_29472050_29472050	3	29472050	nitrogen_deep	Total Nitrogen Subsoil	Os03g0724300		29426411	29430915	Tyrosine protein kinase domain containing protein
small	L03_29472050_29472050	3	29472050	nitrogen_deep	Total Nitrogen Subsoil	Os03g0724400		29426851	29429169	Non-protein coding transcript
small	L03_29472050_29472050	3	29472050	nitrogen_deep	Total Nitrogen Subsoil	Os03g0724500		29448215	29450245	Conserved hypothetical protein
small	L03_29472050_29472050	3	29472050	nitrogen_deep	Total Nitrogen Subsoil	Os03g0724600		29451126	29453520	Conserved hypothetical protein
small	L03_29472050_29472050	3	29472050	nitrogen_deep	Total Nitrogen Subsoil	Os03g0724700		29454977	29457859	Similar to cDNA clone:002-104-C06%2C full insert sequence
small	L03_29472050_29472050	3	29472050	nitrogen_deep	Total Nitrogen Subsoil	Os03g0724800		29457009	29458702	Conserved hypothetical protein
small	L03_29472050_29472050	3	29472050	nitrogen_deep	Total Nitrogen Subsoil	Os03g0725000	OsRpl6-1	29462922	29465691	Mitochondrial 60S ribosomal protein L6
small	L03_29472050_29472050	3	29472050	nitrogen_deep	Total Nitrogen Subsoil	Os03g0725050		29467591	29468655	Conserved hypothetical protein
small	L03_29472050_29472050	3	29472050	nitrogen_deep	Total Nitrogen Subsoil	Os03g0725100		29474212	29478019	Conserved hypothetical protein
small	L03_29472050_29472050	3	29472050	nitrogen_deep	Total Nitrogen Subsoil	Os03g0725200		29479234	29479879	Hypothetical protein
small	L03_29472050_29472050	3	29472050	nitrogen_deep	Total Nitrogen Subsoil	Os03g0725300		29480319	29484892	Metallophosphoesterase domain containing protein
small	L03_29472050_29472050	3	29472050	nitrogen_deep	Total Nitrogen Subsoil	Os03g0725400	OsWDR5a	29486017	29490529	Similar to WD-repeat protein 5 (BMP2-induced 3-kb gene protein) (WD-repeat protein BIG-3)
small	L03_29472050_29472050	3	29472050	nitrogen_deep	Total Nitrogen Subsoil	Os03g0725601		29487579	29490095	Non-protein coding transcript
small	L03_29472050_29472050	3	29472050	nitrogen_deep	Total Nitrogen Subsoil	Os03g0725800	OsbHLH018	29516834	29519083	Helix-loop-helix DNA-binding domain containing protein
small	L03_29472050_29472050	3	29472050	nitrogen_deep	Total Nitrogen Subsoil	Os03g0726100	OsTubA3	29526118	29529001	Similar to Tubulin alpha-1 chain (Alpha-1 tubulin)
small	L03_29472050_29472050	3	29472050	nitrogen_deep	Total Nitrogen Subsoil	Os03g0726150		29527406	29527975	Hypothetical gene
small	L03_29472050_29472050	3	29472050	nitrogen_deep	Total Nitrogen Subsoil	Os03g0726200	OsITPK3	29535973	29543273	Similar to Hydroxyproline-rich glycoprotein DZ-HRGP precursor
small	L03_29472050_29472050	3	29472050	nitrogen_deep	Total Nitrogen Subsoil	Os03g0726300	OsOSCA2.3	29543831	29550120	Protein of unknown function DUF221 domain containing protein
small	L03_29472050_29472050	3	29472050	nitrogen_deep	Total Nitrogen Subsoil	Os03g0726350		29544347	29548979	Non-protein coding transcript
small	L03_29472050_29472050	3	29472050	nitrogen_deep	Total Nitrogen Subsoil	Os03g0726400		29556656	29559551	Conserved hypothetical protein
small	L03_29472050_29472050	3	29472050	nitrogen_deep	Total Nitrogen Subsoil	Os03g0726500		29560551	29565846	Protein of unknown function DUF81 domain containing protein
small	L03_29472050_29472050	3	29472050	nitrogen_deep	Total Nitrogen Subsoil	Os03g0726700	TAC3	29583117	29584833	Control of tiller angl
small	L03_29472050_29472050	3	29472050	nitrogen_deep	Total Nitrogen Subsoil	Os03g0726800		29585928	29591307	Similar to serine esterase family protein
small	L03_29472050_29472050	3	29472050	nitrogen_deep	Total Nitrogen Subsoil	Os03g0726900		29592966	29595799	Similar to Ubiquitin ligase protein FANCL
small	L03_29472050_29472050	3	29472050	nitrogen_deep	Total Nitrogen Subsoil	Os03g0727000	OSH1	29596367	29606861	Similar to Homeobox protein
small	L03_29472050_29472050	3	29472050	nitrogen_shallow	Total Nitrogen Topsoil	Os03g0722700		29323875	29326305	Conserved hypothetical protein
small	L03_29472050_29472050	3	29472050	nitrogen_shallow	Total Nitrogen Topsoil	Os03g0722800	OsFbox171	29329004	29336560	Similar to F-box domain containing protein
small	L03_29472050_29472050	3	29472050	nitrogen_shallow	Total Nitrogen Topsoil	Os03g0723000	OsSCRL	29370719	29372888	GRAS transcription factor domain containing protein
small	L03_29472050_29472050	3	29472050	nitrogen_shallow	Total Nitrogen Topsoil	Os03g0723400	OsEnS-53	29386204	29388055	Similar to UFG2
small	L03_29472050_29472050	3	29472050	nitrogen_shallow	Total Nitrogen Topsoil	Os03g0723600		29397649	29401365	Conserved hypothetical protein
small	L03_29472050_29472050	3	29472050	nitrogen_shallow	Total Nitrogen Topsoil	Os03g0723700		29401966	29403115	Conserved hypothetical protein
small	L03_29472050_29472050	3	29472050	nitrogen_shallow	Total Nitrogen Topsoil	Os03g0723800		29402029	29403025	Hypothetical protein
small	L03_29472050_29472050	3	29472050	nitrogen_shallow	Total Nitrogen Topsoil	Os03g0724000		29411791	29412115	Similar to flavonol-3-O-glycoside-7-O-glucosyltransferase 1
small	L03_29472050_29472050	3	29472050	nitrogen_shallow	Total Nitrogen Topsoil	Os03g0724100		29421194	29425439	Phosphatidylinositol transfer protein-like%2C N-terminal domain containing protein
small	L03_29472050_29472050	3	29472050	nitrogen_shallow	Total Nitrogen Topsoil	Os03g0724300		29426411	29430915	Tyrosine protein kinase domain containing protein
small	L03_29472050_29472050	3	29472050	nitrogen_shallow	Total Nitrogen Topsoil	Os03g0724400		29426851	29429169	Non-protein coding transcript
small	L03_29472050_29472050	3	29472050	nitrogen_shallow	Total Nitrogen Topsoil	Os03g0724500		29448215	29450245	Conserved hypothetical protein
small	L03_29472050_29472050	3	29472050	nitrogen_shallow	Total Nitrogen Topsoil	Os03g0724600		29451126	29453520	Conserved hypothetical protein
small	L03_29472050_29472050	3	29472050	nitrogen_shallow	Total Nitrogen Topsoil	Os03g0724700		29454977	29457859	Similar to cDNA clone:002-104-C06%2C full insert sequence
small	L03_29472050_29472050	3	29472050	nitrogen_shallow	Total Nitrogen Topsoil	Os03g0724800		29457009	29458702	Conserved hypothetical protein
small	L03_29472050_29472050	3	29472050	nitrogen_shallow	Total Nitrogen Topsoil	Os03g0725000	OsRpl6-1	29462922	29465691	Mitochondrial 60S ribosomal protein L6
small	L03_29472050_29472050	3	29472050	nitrogen_shallow	Total Nitrogen Topsoil	Os03g0725050		29467591	29468655	Conserved hypothetical protein
small	L03_29472050_29472050	3	29472050	nitrogen_shallow	Total Nitrogen Topsoil	Os03g0725100		29474212	29478019	Conserved hypothetical protein
small	L03_29472050_29472050	3	29472050	nitrogen_shallow	Total Nitrogen Topsoil	Os03g0725200		29479234	29479879	Hypothetical protein
small	L03_29472050_29472050	3	29472050	nitrogen_shallow	Total Nitrogen Topsoil	Os03g0725300		29480319	29484892	Metallophosphoesterase domain containing protein
small	L03_29472050_29472050	3	29472050	nitrogen_shallow	Total Nitrogen Topsoil	Os03g0725400	OsWDR5a	29486017	29490529	Similar to WD-repeat protein 5 (BMP2-induced 3-kb gene protein) (WD-repeat protein BIG-3)
small	L03_29472050_29472050	3	29472050	nitrogen_shallow	Total Nitrogen Topsoil	Os03g0725601		29487579	29490095	Non-protein coding transcript
small	L03_29472050_29472050	3	29472050	nitrogen_shallow	Total Nitrogen Topsoil	Os03g0725800	OsbHLH018	29516834	29519083	Helix-loop-helix DNA-binding domain containing protein
small	L03_29472050_29472050	3	29472050	nitrogen_shallow	Total Nitrogen Topsoil	Os03g0726100	OsTubA3	29526118	29529001	Similar to Tubulin alpha-1 chain (Alpha-1 tubulin)
small	L03_29472050_29472050	3	29472050	nitrogen_shallow	Total Nitrogen Topsoil	Os03g0726150		29527406	29527975	Hypothetical gene
small	L03_29472050_29472050	3	29472050	nitrogen_shallow	Total Nitrogen Topsoil	Os03g0726200	OsITPK3	29535973	29543273	Similar to Hydroxyproline-rich glycoprotein DZ-HRGP precursor
small	L03_29472050_29472050	3	29472050	nitrogen_shallow	Total Nitrogen Topsoil	Os03g0726300	OsOSCA2.3	29543831	29550120	Protein of unknown function DUF221 domain containing protein
small	L03_29472050_29472050	3	29472050	nitrogen_shallow	Total Nitrogen Topsoil	Os03g0726350		29544347	29548979	Non-protein coding transcript
small	L03_29472050_29472050	3	29472050	nitrogen_shallow	Total Nitrogen Topsoil	Os03g0726400		29556656	29559551	Conserved hypothetical protein
small	L03_29472050_29472050	3	29472050	nitrogen_shallow	Total Nitrogen Topsoil	Os03g0726500		29560551	29565846	Protein of unknown function DUF81 domain containing protein
small	L03_29472050_29472050	3	29472050	nitrogen_shallow	Total Nitrogen Topsoil	Os03g0726700	TAC3	29583117	29584833	Control of tiller angl
small	L03_29472050_29472050	3	29472050	nitrogen_shallow	Total Nitrogen Topsoil	Os03g0726800		29585928	29591307	Similar to serine esterase family protein
small	L03_29472050_29472050	3	29472050	nitrogen_shallow	Total Nitrogen Topsoil	Os03g0726900		29592966	29595799	Similar to Ubiquitin ligase protein FANCL
small	L03_29472050_29472050	3	29472050	nitrogen_shallow	Total Nitrogen Topsoil	Os03g0727000	OSH1	29596367	29606861	Similar to Homeobox protein
small	L03_29472050_29472050	3	29472050	ocd_deep	Organic Carbon Density Subsoil	Os03g0722700		29323875	29326305	Conserved hypothetical protein
small	L03_29472050_29472050	3	29472050	ocd_deep	Organic Carbon Density Subsoil	Os03g0722800	OsFbox171	29329004	29336560	Similar to F-box domain containing protein
small	L03_29472050_29472050	3	29472050	ocd_deep	Organic Carbon Density Subsoil	Os03g0723000	OsSCRL	29370719	29372888	GRAS transcription factor domain containing protein
small	L03_29472050_29472050	3	29472050	ocd_deep	Organic Carbon Density Subsoil	Os03g0723400	OsEnS-53	29386204	29388055	Similar to UFG2
small	L03_29472050_29472050	3	29472050	ocd_deep	Organic Carbon Density Subsoil	Os03g0723600		29397649	29401365	Conserved hypothetical protein
small	L03_29472050_29472050	3	29472050	ocd_deep	Organic Carbon Density Subsoil	Os03g0723700		29401966	29403115	Conserved hypothetical protein
small	L03_29472050_29472050	3	29472050	ocd_deep	Organic Carbon Density Subsoil	Os03g0723800		29402029	29403025	Hypothetical protein
small	L03_29472050_29472050	3	29472050	ocd_deep	Organic Carbon Density Subsoil	Os03g0724000		29411791	29412115	Similar to flavonol-3-O-glycoside-7-O-glucosyltransferase 1
small	L03_29472050_29472050	3	29472050	ocd_deep	Organic Carbon Density Subsoil	Os03g0724100		29421194	29425439	Phosphatidylinositol transfer protein-like%2C N-terminal domain containing protein
small	L03_29472050_29472050	3	29472050	ocd_deep	Organic Carbon Density Subsoil	Os03g0724300		29426411	29430915	Tyrosine protein kinase domain containing protein
small	L03_29472050_29472050	3	29472050	ocd_deep	Organic Carbon Density Subsoil	Os03g0724400		29426851	29429169	Non-protein coding transcript
small	L03_29472050_29472050	3	29472050	ocd_deep	Organic Carbon Density Subsoil	Os03g0724500		29448215	29450245	Conserved hypothetical protein
small	L03_29472050_29472050	3	29472050	ocd_deep	Organic Carbon Density Subsoil	Os03g0724600		29451126	29453520	Conserved hypothetical protein
small	L03_29472050_29472050	3	29472050	ocd_deep	Organic Carbon Density Subsoil	Os03g0724700		29454977	29457859	Similar to cDNA clone:002-104-C06%2C full insert sequence
small	L03_29472050_29472050	3	29472050	ocd_deep	Organic Carbon Density Subsoil	Os03g0724800		29457009	29458702	Conserved hypothetical protein
small	L03_29472050_29472050	3	29472050	ocd_deep	Organic Carbon Density Subsoil	Os03g0725000	OsRpl6-1	29462922	29465691	Mitochondrial 60S ribosomal protein L6
small	L03_29472050_29472050	3	29472050	ocd_deep	Organic Carbon Density Subsoil	Os03g0725050		29467591	29468655	Conserved hypothetical protein
small	L03_29472050_29472050	3	29472050	ocd_deep	Organic Carbon Density Subsoil	Os03g0725100		29474212	29478019	Conserved hypothetical protein
small	L03_29472050_29472050	3	29472050	ocd_deep	Organic Carbon Density Subsoil	Os03g0725200		29479234	29479879	Hypothetical protein
small	L03_29472050_29472050	3	29472050	ocd_deep	Organic Carbon Density Subsoil	Os03g0725300		29480319	29484892	Metallophosphoesterase domain containing protein
small	L03_29472050_29472050	3	29472050	ocd_deep	Organic Carbon Density Subsoil	Os03g0725400	OsWDR5a	29486017	29490529	Similar to WD-repeat protein 5 (BMP2-induced 3-kb gene protein) (WD-repeat protein BIG-3)
small	L03_29472050_29472050	3	29472050	ocd_deep	Organic Carbon Density Subsoil	Os03g0725601		29487579	29490095	Non-protein coding transcript
small	L03_29472050_29472050	3	29472050	ocd_deep	Organic Carbon Density Subsoil	Os03g0725800	OsbHLH018	29516834	29519083	Helix-loop-helix DNA-binding domain containing protein
small	L03_29472050_29472050	3	29472050	ocd_deep	Organic Carbon Density Subsoil	Os03g0726100	OsTubA3	29526118	29529001	Similar to Tubulin alpha-1 chain (Alpha-1 tubulin)
small	L03_29472050_29472050	3	29472050	ocd_deep	Organic Carbon Density Subsoil	Os03g0726150		29527406	29527975	Hypothetical gene
small	L03_29472050_29472050	3	29472050	ocd_deep	Organic Carbon Density Subsoil	Os03g0726200	OsITPK3	29535973	29543273	Similar to Hydroxyproline-rich glycoprotein DZ-HRGP precursor
small	L03_29472050_29472050	3	29472050	ocd_deep	Organic Carbon Density Subsoil	Os03g0726300	OsOSCA2.3	29543831	29550120	Protein of unknown function DUF221 domain containing protein
small	L03_29472050_29472050	3	29472050	ocd_deep	Organic Carbon Density Subsoil	Os03g0726350		29544347	29548979	Non-protein coding transcript
small	L03_29472050_29472050	3	29472050	ocd_deep	Organic Carbon Density Subsoil	Os03g0726400		29556656	29559551	Conserved hypothetical protein
small	L03_29472050_29472050	3	29472050	ocd_deep	Organic Carbon Density Subsoil	Os03g0726500		29560551	29565846	Protein of unknown function DUF81 domain containing protein
small	L03_29472050_29472050	3	29472050	ocd_deep	Organic Carbon Density Subsoil	Os03g0726700	TAC3	29583117	29584833	Control of tiller angl
small	L03_29472050_29472050	3	29472050	ocd_deep	Organic Carbon Density Subsoil	Os03g0726800		29585928	29591307	Similar to serine esterase family protein
small	L03_29472050_29472050	3	29472050	ocd_deep	Organic Carbon Density Subsoil	Os03g0726900		29592966	29595799	Similar to Ubiquitin ligase protein FANCL
small	L03_29472050_29472050	3	29472050	ocd_deep	Organic Carbon Density Subsoil	Os03g0727000	OSH1	29596367	29606861	Similar to Homeobox protein
small	L03_29472050_29472050	3	29472050	ocd_shallow	Organic Carbon Density Topsoil	Os03g0722700		29323875	29326305	Conserved hypothetical protein
small	L03_29472050_29472050	3	29472050	ocd_shallow	Organic Carbon Density Topsoil	Os03g0722800	OsFbox171	29329004	29336560	Similar to F-box domain containing protein
small	L03_29472050_29472050	3	29472050	ocd_shallow	Organic Carbon Density Topsoil	Os03g0723000	OsSCRL	29370719	29372888	GRAS transcription factor domain containing protein
small	L03_29472050_29472050	3	29472050	ocd_shallow	Organic Carbon Density Topsoil	Os03g0723400	OsEnS-53	29386204	29388055	Similar to UFG2
small	L03_29472050_29472050	3	29472050	ocd_shallow	Organic Carbon Density Topsoil	Os03g0723600		29397649	29401365	Conserved hypothetical protein
small	L03_29472050_29472050	3	29472050	ocd_shallow	Organic Carbon Density Topsoil	Os03g0723700		29401966	29403115	Conserved hypothetical protein
small	L03_29472050_29472050	3	29472050	ocd_shallow	Organic Carbon Density Topsoil	Os03g0723800		29402029	29403025	Hypothetical protein
small	L03_29472050_29472050	3	29472050	ocd_shallow	Organic Carbon Density Topsoil	Os03g0724000		29411791	29412115	Similar to flavonol-3-O-glycoside-7-O-glucosyltransferase 1
small	L03_29472050_29472050	3	29472050	ocd_shallow	Organic Carbon Density Topsoil	Os03g0724100		29421194	29425439	Phosphatidylinositol transfer protein-like%2C N-terminal domain containing protein
small	L03_29472050_29472050	3	29472050	ocd_shallow	Organic Carbon Density Topsoil	Os03g0724300		29426411	29430915	Tyrosine protein kinase domain containing protein
small	L03_29472050_29472050	3	29472050	ocd_shallow	Organic Carbon Density Topsoil	Os03g0724400		29426851	29429169	Non-protein coding transcript
small	L03_29472050_29472050	3	29472050	ocd_shallow	Organic Carbon Density Topsoil	Os03g0724500		29448215	29450245	Conserved hypothetical protein
small	L03_29472050_29472050	3	29472050	ocd_shallow	Organic Carbon Density Topsoil	Os03g0724600		29451126	29453520	Conserved hypothetical protein
small	L03_29472050_29472050	3	29472050	ocd_shallow	Organic Carbon Density Topsoil	Os03g0724700		29454977	29457859	Similar to cDNA clone:002-104-C06%2C full insert sequence
small	L03_29472050_29472050	3	29472050	ocd_shallow	Organic Carbon Density Topsoil	Os03g0724800		29457009	29458702	Conserved hypothetical protein
small	L03_29472050_29472050	3	29472050	ocd_shallow	Organic Carbon Density Topsoil	Os03g0725000	OsRpl6-1	29462922	29465691	Mitochondrial 60S ribosomal protein L6
small	L03_29472050_29472050	3	29472050	ocd_shallow	Organic Carbon Density Topsoil	Os03g0725050		29467591	29468655	Conserved hypothetical protein
small	L03_29472050_29472050	3	29472050	ocd_shallow	Organic Carbon Density Topsoil	Os03g0725100		29474212	29478019	Conserved hypothetical protein
small	L03_29472050_29472050	3	29472050	ocd_shallow	Organic Carbon Density Topsoil	Os03g0725200		29479234	29479879	Hypothetical protein
small	L03_29472050_29472050	3	29472050	ocd_shallow	Organic Carbon Density Topsoil	Os03g0725300		29480319	29484892	Metallophosphoesterase domain containing protein
small	L03_29472050_29472050	3	29472050	ocd_shallow	Organic Carbon Density Topsoil	Os03g0725400	OsWDR5a	29486017	29490529	Similar to WD-repeat protein 5 (BMP2-induced 3-kb gene protein) (WD-repeat protein BIG-3)
small	L03_29472050_29472050	3	29472050	ocd_shallow	Organic Carbon Density Topsoil	Os03g0725601		29487579	29490095	Non-protein coding transcript
small	L03_29472050_29472050	3	29472050	ocd_shallow	Organic Carbon Density Topsoil	Os03g0725800	OsbHLH018	29516834	29519083	Helix-loop-helix DNA-binding domain containing protein
small	L03_29472050_29472050	3	29472050	ocd_shallow	Organic Carbon Density Topsoil	Os03g0726100	OsTubA3	29526118	29529001	Similar to Tubulin alpha-1 chain (Alpha-1 tubulin)
small	L03_29472050_29472050	3	29472050	ocd_shallow	Organic Carbon Density Topsoil	Os03g0726150		29527406	29527975	Hypothetical gene
small	L03_29472050_29472050	3	29472050	ocd_shallow	Organic Carbon Density Topsoil	Os03g0726200	OsITPK3	29535973	29543273	Similar to Hydroxyproline-rich glycoprotein DZ-HRGP precursor
small	L03_29472050_29472050	3	29472050	ocd_shallow	Organic Carbon Density Topsoil	Os03g0726300	OsOSCA2.3	29543831	29550120	Protein of unknown function DUF221 domain containing protein
small	L03_29472050_29472050	3	29472050	ocd_shallow	Organic Carbon Density Topsoil	Os03g0726350		29544347	29548979	Non-protein coding transcript
small	L03_29472050_29472050	3	29472050	ocd_shallow	Organic Carbon Density Topsoil	Os03g0726400		29556656	29559551	Conserved hypothetical protein
small	L03_29472050_29472050	3	29472050	ocd_shallow	Organic Carbon Density Topsoil	Os03g0726500		29560551	29565846	Protein of unknown function DUF81 domain containing protein
small	L03_29472050_29472050	3	29472050	ocd_shallow	Organic Carbon Density Topsoil	Os03g0726700	TAC3	29583117	29584833	Control of tiller angl
small	L03_29472050_29472050	3	29472050	ocd_shallow	Organic Carbon Density Topsoil	Os03g0726800		29585928	29591307	Similar to serine esterase family protein
small	L03_29472050_29472050	3	29472050	ocd_shallow	Organic Carbon Density Topsoil	Os03g0726900		29592966	29595799	Similar to Ubiquitin ligase protein FANCL
small	L03_29472050_29472050	3	29472050	ocd_shallow	Organic Carbon Density Topsoil	Os03g0727000	OSH1	29596367	29606861	Similar to Homeobox protein
small	L04_17233185_17233185	4	17233185	ocd_deep	Organic Carbon Density Subsoil	Os04g0357500	OsRALF-12	17084194	17084565	Conserved hypothetical protein
small	L04_17233185_17233185	4	17233185	ocd_deep	Organic Carbon Density Subsoil	Os04g0357700	OsRALF-13	17097749	17098154	Hypothetical conserved gene
small	L04_17233185_17233185	4	17233185	ocd_deep	Organic Carbon Density Subsoil	Os04g0358000		17108109	17110621	Similar to OSIGBa0104J13.1 protein
small	L04_17233185_17233185	4	17233185	ocd_deep	Organic Carbon Density Subsoil	Os04g0358150		17109776	17110349	Hypothetical protein
small	L04_17233185_17233185	4	17233185	ocd_deep	Organic Carbon Density Subsoil	Os04g0359100		17180207	17183428	Alcohol dehydrogenase superfamily%2C zinc-containing protein
small	L04_17233185_17233185	4	17233185	ocd_deep	Organic Carbon Density Subsoil	Os04g0359300		17185415	17186524	Sulfotransferase family protein
small	L04_17233185_17233185	4	17233185	ocd_deep	Organic Carbon Density Subsoil	Os04g0359700		17201224	17203486	Hypothetical conserved gene
small	L04_17233185_17233185	4	17233185	ocd_deep	Organic Carbon Density Subsoil	Os04g0360400		17202657	17203116	Hypothetical protein
small	L04_17233185_17233185	4	17233185	ocd_deep	Organic Carbon Density Subsoil	Os04g0359900		17207053	17208964	Conserved hypothetical protein
small	L04_17233185_17233185	4	17233185	ocd_deep	Organic Carbon Density Subsoil	Os04g0360500		17258661	17263088	Similar to OSIGBa0111E13.1 protein
small	L04_17233185_17233185	4	17233185	ocd_deep	Organic Carbon Density Subsoil	Os04g0360650		17258899	17263021	Hypothetical protein
small	L04_17233185_17233185	4	17233185	ocd_deep	Organic Carbon Density Subsoil	Os04g0361500		17319196	17321028	Similar to OSIGBa0111E13.1 protein
small	L04_17233185_17233185	4	17233185	ocd_deep	Organic Carbon Density Subsoil	Os04g0362375		17357016	17359831	Hypothetical gene
small	L04_17233185_17233185	4	17233185	ocd_deep	Organic Carbon Density Subsoil	Os04g0362501		17372324	17373450	Hypothetical conserved gene
small	L04_17233185_17233185	4	17233185	ocd_shallow	Organic Carbon Density Topsoil	Os04g0357500	OsRALF-12	17084194	17084565	Conserved hypothetical protein
small	L04_17233185_17233185	4	17233185	ocd_shallow	Organic Carbon Density Topsoil	Os04g0357700	OsRALF-13	17097749	17098154	Hypothetical conserved gene
small	L04_17233185_17233185	4	17233185	ocd_shallow	Organic Carbon Density Topsoil	Os04g0358000		17108109	17110621	Similar to OSIGBa0104J13.1 protein
small	L04_17233185_17233185	4	17233185	ocd_shallow	Organic Carbon Density Topsoil	Os04g0358150		17109776	17110349	Hypothetical protein
small	L04_17233185_17233185	4	17233185	ocd_shallow	Organic Carbon Density Topsoil	Os04g0359100		17180207	17183428	Alcohol dehydrogenase superfamily%2C zinc-containing protein
small	L04_17233185_17233185	4	17233185	ocd_shallow	Organic Carbon Density Topsoil	Os04g0359300		17185415	17186524	Sulfotransferase family protein
small	L04_17233185_17233185	4	17233185	ocd_shallow	Organic Carbon Density Topsoil	Os04g0359700		17201224	17203486	Hypothetical conserved gene
small	L04_17233185_17233185	4	17233185	ocd_shallow	Organic Carbon Density Topsoil	Os04g0360400		17202657	17203116	Hypothetical protein
small	L04_17233185_17233185	4	17233185	ocd_shallow	Organic Carbon Density Topsoil	Os04g0359900		17207053	17208964	Conserved hypothetical protein
small	L04_17233185_17233185	4	17233185	ocd_shallow	Organic Carbon Density Topsoil	Os04g0360500		17258661	17263088	Similar to OSIGBa0111E13.1 protein
small	L04_17233185_17233185	4	17233185	ocd_shallow	Organic Carbon Density Topsoil	Os04g0360650		17258899	17263021	Hypothetical protein
small	L04_17233185_17233185	4	17233185	ocd_shallow	Organic Carbon Density Topsoil	Os04g0361500		17319196	17321028	Similar to OSIGBa0111E13.1 protein
small	L04_17233185_17233185	4	17233185	ocd_shallow	Organic Carbon Density Topsoil	Os04g0362375		17357016	17359831	Hypothetical gene
small	L04_17233185_17233185	4	17233185	ocd_shallow	Organic Carbon Density Topsoil	Os04g0362501		17372324	17373450	Hypothetical conserved gene
small	L04_31250091_31250091	4	31250091	clay_shallow	Clay Topsoil	Os04g0613400		31098634	31102729	Similar to Cell differentiation protein rcd1
small	L04_31250091_31250091	4	31250091	clay_shallow	Clay Topsoil	Os04g0613500		31103334	31104657	Similar to 40S ribosomal protein S11
small	L04_31250091_31250091	4	31250091	clay_shallow	Clay Topsoil	Os04g0613600		31105989	31107921	Similar to 40S ribosomal protein S11
small	L04_31250091_31250091	4	31250091	clay_shallow	Clay Topsoil	Os04g0613700	OsUAP2	31108921	31113437	Similar to UDP-N-acetylglucosamine pyrophosphorylase
small	L04_31250091_31250091	4	31250091	clay_shallow	Clay Topsoil	Os04g0613800		31119412	31124152	Methyl-CpG DNA binding domain containing protein
small	L04_31250091_31250091	4	31250091	clay_shallow	Clay Topsoil	Os04g0613900	OsHAK11	31128314	31133415	Similar to Potassium transporter 18
small	L04_31250091_31250091	4	31250091	clay_shallow	Clay Topsoil	Os04g0613950		31128547	31129579	Hypothetical protein
small	L04_31250091_31250091	4	31250091	clay_shallow	Clay Topsoil	Os04g0614000		31139226	31141511	Similar to Peroxisomal 2%2C4-dienoyl-CoA reductase (EC 1.3.1.34)
small	L04_31250091_31250091	4	31250091	clay_shallow	Clay Topsoil	Os04g0614100	OsMADS31	31143100	31144202	Transcription factor%2C MADS-box domain containing protein
small	L04_31250091_31250091	4	31250091	clay_shallow	Clay Topsoil	Os04g0614300		31161634	31163557	Hypothetical conserved gene
small	L04_31250091_31250091	4	31250091	clay_shallow	Clay Topsoil	Os04g0614500		31169012	31174731	Pyridoxal phosphate-dependent transferase%2C major region%2C subdomain 1 domain containing protein
small	L04_31250091_31250091	4	31250091	clay_shallow	Clay Topsoil	Os04g0614600	OSL2	31176650	31182430	Similar to Viroid RNA-binding protein (Fragment)
small	L04_31250091_31250091	4	31250091	clay_shallow	Clay Topsoil	Os04g0614650		31189280	31193896	Similar to OSIGBa0126B18.8 protein
small	L04_31250091_31250091	4	31250091	clay_shallow	Clay Topsoil	Os04g0614700		31194936	31196293	Similar to OSIGBa0126B18.8 protein
small	L04_31250091_31250091	4	31250091	clay_shallow	Clay Topsoil	Os04g0615000	NAL1	31205267	31214632	Control of lateral leaf growth%2C panicle numbe
small	L04_31250091_31250091	4	31250091	clay_shallow	Clay Topsoil	Os04g0615100		31215137	31219569	Similar to Lecithine cholesterol acyltransferase-like protein
small	L04_31250091_31250091	4	31250091	clay_shallow	Clay Topsoil	Os04g0615200		31219893	31220898	Hypothetical protein
small	L04_31250091_31250091	4	31250091	clay_shallow	Clay Topsoil	Os04g0615500	OsISC39	31226065	31229570	Similar to H0525G02.2 protein
small	L04_31250091_31250091	4	31250091	clay_shallow	Clay Topsoil	Os04g0615550		31230645	31231968	Hypothetical gene
small	L04_31250091_31250091	4	31250091	clay_shallow	Clay Topsoil	Os04g0615600		31231440	31232057	Similar to H0525G02.3 protein
small	L04_31250091_31250091	4	31250091	clay_shallow	Clay Topsoil	Os04g0615700	OsAGO2	31239185	31243430	Argonaute and Dicer protein%2C PAZ domain containing protein
small	L04_31250091_31250091	4	31250091	clay_shallow	Clay Topsoil	Os04g0615800	OsAGO3	31247863	31249612	Similar to H0525G02.5 protein
small	L04_31250091_31250091	4	31250091	clay_shallow	Clay Topsoil	Os04g0615850		31250103	31254033	Hypothetical protein
small	L04_31250091_31250091	4	31250091	clay_shallow	Clay Topsoil	Os04g0615900		31251438	31254040	FAR1 domain containing protein
small	L04_31250091_31250091	4	31250091	clay_shallow	Clay Topsoil	Os04g0616000		31254843	31257934	Similar to H0525G02.7 protein
small	L04_31250091_31250091	4	31250091	clay_shallow	Clay Topsoil	Os04g0616050		31255397	31257910	Hypothetical gene
small	L04_31250091_31250091	4	31250091	clay_shallow	Clay Topsoil	Os04g0616100		31260001	31262246	Similar to H0525G02.8 protein
small	L04_31250091_31250091	4	31250091	clay_shallow	Clay Topsoil	Os04g0616200	OsRLCK159	31263110	31264993	Similar to H0525G02.9 protein
small	L04_31250091_31250091	4	31250091	clay_shallow	Clay Topsoil	Os04g0616250		31263733	31264216	Hypothetical gene
small	L04_31250091_31250091	4	31250091	clay_shallow	Clay Topsoil	Os04g0616266		31264228	31264688	Non-protein coding transcript
small	L04_31250091_31250091	4	31250091	clay_shallow	Clay Topsoil	Os04g0616282	OsRLCK159	31270141	31270896	Similar to H0525G02.9 protein
small	L04_31250091_31250091	4	31250091	clay_shallow	Clay Topsoil	Os04g0616300		31274513	31282357	Similar to H0525G02.10 protein
small	L04_31250091_31250091	4	31250091	clay_shallow	Clay Topsoil	Os04g0616350		31275367	31275831	Non-protein coding transcript
small	L04_31250091_31250091	4	31250091	clay_shallow	Clay Topsoil	Os04g0616400		31285363	31295976	Similar to H0525G02.12 protein
small	L04_31250091_31250091	4	31250091	clay_shallow	Clay Topsoil	Os04g0616450		31286615	31287094	Non-protein coding transcript
small	L04_31250091_31250091	4	31250091	clay_shallow	Clay Topsoil	Os04g0616500		31299841	31307729	Similar to H0525G02.11 protein
small	L04_31250091_31250091	4	31250091	clay_shallow	Clay Topsoil	Os04g0616550		31300516	31300999	Non-protein coding transcript
small	L04_31250091_31250091	4	31250091	clay_shallow	Clay Topsoil	Os04g0616600		31308749	31310236	Serine/threonine protein kinase-related domain containing protein
small	L04_31250091_31250091	4	31250091	clay_shallow	Clay Topsoil	Os04g0616650		31309584	31310066	Non-protein coding transcript
small	L04_31250091_31250091	4	31250091	clay_shallow	Clay Topsoil	Os04g0616700		31317589	31328040	Hypothetical conserved gene
small	L04_31250091_31250091	4	31250091	clay_shallow	Clay Topsoil	Os04g0616750		31320192	31320867	Non-protein coding transcript
small	L04_31250091_31250091	4	31250091	clay_shallow	Clay Topsoil	Os04g0616800		31329731	31331334	Similar to H0525G02.13 protein
small	L04_31250091_31250091	4	31250091	clay_shallow	Clay Topsoil	Os04g0616900		31340285	31344722	Similar to H0525G02.14 protein
small	L04_31250091_31250091	4	31250091	clay_shallow	Clay Topsoil	Os04g0617050	OsSAUR21	31349656	31350385	Similar to H0313F03.1 protein
small	L04_31250091_31250091	4	31250091	clay_shallow	Clay Topsoil	Os04g0617200		31353779	31354403	Conserved hypothetical protein
small	L04_31250091_31250091	4	31250091	clay_shallow	Clay Topsoil	Os04g0617350		31357541	31357847	Similar to H0313F03.3 protein
small	L04_31250091_31250091	4	31250091	clay_shallow	Clay Topsoil	Os04g0617500		31361030	31361512	Similar to H0313F03.4 protein
small	L04_31250091_31250091	4	31250091	clay_shallow	Clay Topsoil	Os04g0617600		31364111	31369399	Similar to Cdc48 cell division control protein 48%2C AAA family
small	L04_31250091_31250091	4	31250091	clay_shallow	Clay Topsoil	Os04g0617700		31379330	31379841	Similar to H0313F03.6 protein
small	L04_31250091_31250091	4	31250091	clay_shallow	Clay Topsoil	Os04g0617800	STS22	31389665	31393330	Similar to Imidazoleglycerol-phosphate dehydratase 1 (EC 4.2.1.19) (IGPD 1)
small	L04_31250091_31250091	4	31250091	clay_shallow	Clay Topsoil	Os04g0617900	OsGLP4-1	31393340	31395182	Similar to germin-like protein subfamily 1 member 11
small	L04_31250091_31250091	4	31250091	clay_shallow	Clay Topsoil	Os04g0618050		31398698	31400185	Pentatricopeptide repeat containing protein
small	L05_849844_849844	5	849844	bio8	Mean Temperature of Wettest Quarter	Os05g0113000		701583	705308	Amino acid-binding ACT domain containing protein
small	L05_849844_849844	5	849844	bio8	Mean Temperature of Wettest Quarter	Os05g0113100		707050	707859	Conserved hypothetical protein
small	L05_849844_849844	5	849844	bio8	Mean Temperature of Wettest Quarter	Os05g0113300	OsCHX12	711549	715894	Cation/H+ exchanger domain containing protein
small	L05_849844_849844	5	849844	bio8	Mean Temperature of Wettest Quarter	Os05g0113400	OsADF7	716295	718798	Similar to Actin-depolymerizing factor 2 (ADF 2)
small	L05_849844_849844	5	849844	bio8	Mean Temperature of Wettest Quarter	Os05g0113500	BIP130	719134	721868	Similar to BRI1-KD interacting protein 130
small	L05_849844_849844	5	849844	bio8	Mean Temperature of Wettest Quarter	Os05g0113900		738208	739079	Similar to Histone H2A
small	L05_849844_849844	5	849844	bio8	Mean Temperature of Wettest Quarter	Os05g0114000		739658	742961	Similar to PRLI-interacting factor F (Fragment)
small	L05_849844_849844	5	849844	bio8	Mean Temperature of Wettest Quarter	Os05g0114050		740068	741682	Non-protein coding transcript
small	L05_849844_849844	5	849844	bio8	Mean Temperature of Wettest Quarter	Os05g0114100		759008	762234	Similar to endonuclease/exonuclease/phosphatase family protein
small	L05_849844_849844	5	849844	bio8	Mean Temperature of Wettest Quarter	Os05g0114250		760110	760791	Hypothetical protein
small	L05_849844_849844	5	849844	bio8	Mean Temperature of Wettest Quarter	Os05g0114400		783214	784097	Zinc finger%2C C2H2-type domain containing protein
small	L05_849844_849844	5	849844	bio8	Mean Temperature of Wettest Quarter	Os05g0114500		788862	791825	RNA recognition motif domain domain containing protein
small	L05_849844_849844	5	849844	bio8	Mean Temperature of Wettest Quarter	Os05g0114600		791891	794636	Conserved hypothetical protein
small	L05_849844_849844	5	849844	bio8	Mean Temperature of Wettest Quarter	Os05g0114700		801229	803353	Myb-type HTH DNA-binding domain domain containing protein
small	L05_849844_849844	5	849844	bio8	Mean Temperature of Wettest Quarter	Os05g0114800		811664	814064	Hypothetical gene
small	L05_849844_849844	5	849844	bio8	Mean Temperature of Wettest Quarter	Os05g0114950		821545	826140	Hypothetical conserved gene
small	L05_849844_849844	5	849844	bio8	Mean Temperature of Wettest Quarter	Os05g0115100		835735	838113	Hypothetical conserved gene
small	L05_849844_849844	5	849844	bio8	Mean Temperature of Wettest Quarter	Os05g0115200		839259	841589	Non-protein coding transcript
small	L05_849844_849844	5	849844	bio8	Mean Temperature of Wettest Quarter	Os05g0115500		841816	847237	Hypothetical conserved gene
small	L05_849844_849844	5	849844	bio8	Mean Temperature of Wettest Quarter	Os05g0115600		849168	850376	Protein of unknown function DUF674 family protein
small	L05_849844_849844	5	849844	bio8	Mean Temperature of Wettest Quarter	Os05g0115650		849241	849897	Hypothetical protein
small	L05_849844_849844	5	849844	bio8	Mean Temperature of Wettest Quarter	Os05g0115700		851777	858063	Similar to UDP-galactose transporter related protein-like
small	L05_849844_849844	5	849844	bio8	Mean Temperature of Wettest Quarter	Os05g0115800	GSN1	858399	862739	Mitogen-activated protein kinase (MAPK) phosphatase%2C Negative regulation of wound responses%2C Negative regulator of grain size%2C Positive regulator of grain numbe
small	L05_849844_849844	5	849844	bio8	Mean Temperature of Wettest Quarter	Os05g0115900		865006	870797	Glycoside hydrolase%2C family 20 protein
small	L05_849844_849844	5	849844	bio8	Mean Temperature of Wettest Quarter	Os05g0115950		865291	868831	Non-protein coding transcript
small	L05_849844_849844	5	849844	bio8	Mean Temperature of Wettest Quarter	Os05g0116000		873167	876094	Cupin%2C RmlC-type domain containing protein
small	L05_849844_849844	5	849844	bio8	Mean Temperature of Wettest Quarter	Os05g0116100	OsDHAR1	877099	880445	Dehydroascorbate reductase
small	L05_849844_849844	5	849844	bio8	Mean Temperature of Wettest Quarter	Os05g0116150		877631	880196	Non-protein coding transcript
small	L05_849844_849844	5	849844	bio8	Mean Temperature of Wettest Quarter	Os05g0116350		887654	889381	Hypothetical conserved gene
small	L05_849844_849844	5	849844	bio8	Mean Temperature of Wettest Quarter	Os05g0116500		890730	893457	Conserved hypothetical protein
small	L05_849844_849844	5	849844	bio8	Mean Temperature of Wettest Quarter	Os05g0116600	Os_F0617	894978	896572	F-box associated type 1 domain containing protein
small	L05_849844_849844	5	849844	bio8	Mean Temperature of Wettest Quarter	Os05g0116700		898855	903040	Protein of unknown function DUF3741 domain containing protein
small	L05_849844_849844	5	849844	bio8	Mean Temperature of Wettest Quarter	Os05g0116750		899144	902816	Hypothetical protein
small	L05_849844_849844	5	849844	bio8	Mean Temperature of Wettest Quarter	Os05g0116800		903472	904692	Transferase domain containing protein
small	L05_849844_849844	5	849844	bio8	Mean Temperature of Wettest Quarter	Os05g0116850		903532	904759	Hypothetical protein
small	L05_849844_849844	5	849844	bio8	Mean Temperature of Wettest Quarter	Os05g0117000		912965	913746	Similar to CLE family OsCLE501 protein
small	L05_849844_849844	5	849844	bio8	Mean Temperature of Wettest Quarter	Os05g0117300	OsCLE502	919592	920499	Conserved hypothetical protein
small	L05_849844_849844	5	849844	bio8	Mean Temperature of Wettest Quarter	Os05g0117500		922037	926090	Similar to Nudix hydrolase 9 (EC 3.6.1.-) (AtNUDT9)
small	L05_849844_849844	5	849844	bio8	Mean Temperature of Wettest Quarter	Os05g0117600		926397	933728	Hypothetical conserved gene
small	L05_849844_849844	5	849844	bio8	Mean Temperature of Wettest Quarter	Os05g0117667		935340	935412	Non-protein coding transcript
small	L05_849844_849844	5	849844	bio8	Mean Temperature of Wettest Quarter	Os05g0117798		940495	947009	Kinesin%2C motor region domain containing protein
small	L05_849844_849844	5	849844	bio8	Mean Temperature of Wettest Quarter	Os05g0117832		945494	946692	Non-protein coding transcript
small	L05_849844_849844	5	849844	bio8	Mean Temperature of Wettest Quarter	Os05g0117864		947775	951933	Conserved hypothetical protein
small	L05_849844_849844	5	849844	bio8	Mean Temperature of Wettest Quarter	Os05g0118000		956022	957044	SRR1 domain containing protein
small	L05_849844_849844	5	849844	bio8	Mean Temperature of Wettest Quarter	Os05g0118700	LSY1	977812	978752	A member of the WUSCHEL-RELATED HOMEOBOX gene family%2C Regulation of lateral leaf development%2C Regulation of adaxial-abaxial patterning at the margins of the leaf primordi
small	L05_849844_849844	5	849844	bio8	Mean Temperature of Wettest Quarter	Os05g0118800		986271	988514	Conserved hypothetical protein
small	L05_849844_849844	5	849844	bio8	Mean Temperature of Wettest Quarter	Os05g0118900		989398	990847	Hypothetical protein
small	L05_849844_849844	5	849844	bio8	Mean Temperature of Wettest Quarter	Os05g0119000	STAR2	989625	991267	Bacterial-type ATP binding cassette (ABC) transporter%2C Al toleranc
small	L05_849844_849844	5	849844	bio8	Mean Temperature of Wettest Quarter	Os05g0119100		993324	993804	Hypothetical protein
small	L05_849844_849844	5	849844	bio8	Mean Temperature of Wettest Quarter	Os05g0119200	OsGRP1	997541	999169	Similar to EST C27893 corresponds to a region of the predicated gene
small	L05_1084741_1084741	5	1084741	bio3	Isothermality	Os05g0117667		935340	935412	Non-protein coding transcript
small	L05_1084741_1084741	5	1084741	bio3	Isothermality	Os05g0117798		940495	947009	Kinesin%2C motor region domain containing protein
small	L05_1084741_1084741	5	1084741	bio3	Isothermality	Os05g0117832		945494	946692	Non-protein coding transcript
small	L05_1084741_1084741	5	1084741	bio3	Isothermality	Os05g0117864		947775	951933	Conserved hypothetical protein
small	L05_1084741_1084741	5	1084741	bio3	Isothermality	Os05g0118000		956022	957044	SRR1 domain containing protein
small	L05_1084741_1084741	5	1084741	bio3	Isothermality	Os05g0118700	LSY1	977812	978752	A member of the WUSCHEL-RELATED HOMEOBOX gene family%2C Regulation of lateral leaf development%2C Regulation of adaxial-abaxial patterning at the margins of the leaf primordi
small	L05_1084741_1084741	5	1084741	bio3	Isothermality	Os05g0118800		986271	988514	Conserved hypothetical protein
small	L05_1084741_1084741	5	1084741	bio3	Isothermality	Os05g0118900		989398	990847	Hypothetical protein
small	L05_1084741_1084741	5	1084741	bio3	Isothermality	Os05g0119000	STAR2	989625	991267	Bacterial-type ATP binding cassette (ABC) transporter%2C Al toleranc
small	L05_1084741_1084741	5	1084741	bio3	Isothermality	Os05g0119100		993324	993804	Hypothetical protein
small	L05_1084741_1084741	5	1084741	bio3	Isothermality	Os05g0119200	OsGRP1	997541	999169	Similar to EST C27893 corresponds to a region of the predicated gene
small	L05_1084741_1084741	5	1084741	bio3	Isothermality	Os05g0119300		1000593	1002757	Similar to ESTs AA754121
small	L05_1084741_1084741	5	1084741	bio3	Isothermality	Os05g0119350		1003799	1007803	Hypothetical protein
small	L05_1084741_1084741	5	1084741	bio3	Isothermality	Os05g0119400		1004569	1008694	KIP1-like domain containing protein
small	L05_1084741_1084741	5	1084741	bio3	Isothermality	Os05g0119600		1010651	1012854	Similar to Protein binding protein
small	L05_1084741_1084741	5	1084741	bio3	Isothermality	Os05g0119700		1014025	1014658	Conserved hypothetical protein
small	L05_1084741_1084741	5	1084741	bio3	Isothermality	Os05g0119850		1014301	1016657	Hypothetical protein
small	L05_1084741_1084741	5	1084741	bio3	Isothermality	Os05g0120000	OsABCG10	1042096	1044138	Similar to Stigma/style ABC transporter
small	L05_1084741_1084741	5	1084741	bio3	Isothermality	Os05g0120050		1042127	1044049	Hypothetical protein
small	L05_1084741_1084741	5	1084741	bio3	Isothermality	Os05g0120100		1045879	1049359	Similar to Splicing factor RSZ33
small	L05_1084741_1084741	5	1084741	bio3	Isothermality	Os05g0120200	OsABCG11	1050046	1052382	Similar to ATPase%2C coupled to transmembrane movement of substances
small	L05_1084741_1084741	5	1084741	bio3	Isothermality	Os05g0120250		1050054	1050380	Hypothetical protein
small	L05_1084741_1084741	5	1084741	bio3	Isothermality	Os05g0120300		1060912	1061952	Conserved hypothetical protein
small	L05_1084741_1084741	5	1084741	bio3	Isothermality	Os05g0120700		1084753	1086017	ATPase%2C P-type%2C K/Mg/Cd/Cu/Zn/Na/Ca/Na/H-transporter family protein
small	L05_1084741_1084741	5	1084741	bio3	Isothermality	Os05g0120800		1103397	1105229	Protein of unknown function DUF2870 domain containing protein
small	L05_1084741_1084741	5	1084741	bio3	Isothermality	Os05g0120900		1108823	1110025	Conserved hypothetical protein
small	L05_1084741_1084741	5	1084741	bio3	Isothermality	Os05g0121000		1115776	1118059	Protein of unknown function DUF1218 family protein
small	L05_1084741_1084741	5	1084741	bio3	Isothermality	Os05g0121100		1122713	1126860	Conserved hypothetical protein
small	L05_1084741_1084741	5	1084741	bio3	Isothermality	Os05g0121200		1127011	1132408	Similar to Transmembrane transport protein-like protein
small	L05_1084741_1084741	5	1084741	bio3	Isothermality	Os05g0121400		1142017	1145752	Conserved hypothetical protein
small	L05_1084741_1084741	5	1084741	bio3	Isothermality	Os05g0121500		1146334	1147106	Similar to structural constituent of ribosome
small	L05_1084741_1084741	5	1084741	bio3	Isothermality	Os05g0121600	RSR1	1156300	1159703	AP2/EREBP family transcription factor%2C Starch biosynthesi
small	L05_1084741_1084741	5	1084741	bio3	Isothermality	Os05g0121700	OsRAD51B	1174481	1190655	DNA repair and recombination%2C RecA-like domain containing protein
small	L05_1084741_1084741	5	1084741	bio3	Isothermality	Os05g0121725		1190748	1190803	Non-protein coding transcript
small	L05_1084741_1084741	5	1084741	bio3	Isothermality	Os05g0121750		1192862	1193809	Hypothetical conserved gene
small	L05_1084741_1084741	5	1084741	bio3	Isothermality	Os05g0121800		1195081	1199226	Conserved hypothetical protein
small	L05_1084741_1084741	5	1084741	bio3	Isothermality	Os05g0121850		1199247	1201035	Hypothetical gene
small	L05_1084741_1084741	5	1084741	bio3	Isothermality	Os05g0121900		1199358	1201038	Similar to Phosphate/phosphoenolpyruvate translocator protein-like
small	L05_1084741_1084741	5	1084741	bio3	Isothermality	Os05g0122001		1203946	1204615	Conserved hypothetical protein
small	L05_1084741_1084741	5	1084741	bio3	Isothermality	Os05g0122400		1222843	1230989	Hypothetical conserved gene
small	L05_1084741_1084741	5	1084741	bio3	Isothermality	Os05g0122500		1231013	1232703	Similar to PWWP domain containing protein%2C expressed
small	L05_1084741_1084741	5	1084741	nitrogen_shallow	Total Nitrogen Topsoil	Os05g0117667		935340	935412	Non-protein coding transcript
small	L05_1084741_1084741	5	1084741	nitrogen_shallow	Total Nitrogen Topsoil	Os05g0117798		940495	947009	Kinesin%2C motor region domain containing protein
small	L05_1084741_1084741	5	1084741	nitrogen_shallow	Total Nitrogen Topsoil	Os05g0117832		945494	946692	Non-protein coding transcript
small	L05_1084741_1084741	5	1084741	nitrogen_shallow	Total Nitrogen Topsoil	Os05g0117864		947775	951933	Conserved hypothetical protein
small	L05_1084741_1084741	5	1084741	nitrogen_shallow	Total Nitrogen Topsoil	Os05g0118000		956022	957044	SRR1 domain containing protein
small	L05_1084741_1084741	5	1084741	nitrogen_shallow	Total Nitrogen Topsoil	Os05g0118700	LSY1	977812	978752	A member of the WUSCHEL-RELATED HOMEOBOX gene family%2C Regulation of lateral leaf development%2C Regulation of adaxial-abaxial patterning at the margins of the leaf primordi
small	L05_1084741_1084741	5	1084741	nitrogen_shallow	Total Nitrogen Topsoil	Os05g0118800		986271	988514	Conserved hypothetical protein
small	L05_1084741_1084741	5	1084741	nitrogen_shallow	Total Nitrogen Topsoil	Os05g0118900		989398	990847	Hypothetical protein
small	L05_1084741_1084741	5	1084741	nitrogen_shallow	Total Nitrogen Topsoil	Os05g0119000	STAR2	989625	991267	Bacterial-type ATP binding cassette (ABC) transporter%2C Al toleranc
small	L05_1084741_1084741	5	1084741	nitrogen_shallow	Total Nitrogen Topsoil	Os05g0119100		993324	993804	Hypothetical protein
small	L05_1084741_1084741	5	1084741	nitrogen_shallow	Total Nitrogen Topsoil	Os05g0119200	OsGRP1	997541	999169	Similar to EST C27893 corresponds to a region of the predicated gene
small	L05_1084741_1084741	5	1084741	nitrogen_shallow	Total Nitrogen Topsoil	Os05g0119300		1000593	1002757	Similar to ESTs AA754121
small	L05_1084741_1084741	5	1084741	nitrogen_shallow	Total Nitrogen Topsoil	Os05g0119350		1003799	1007803	Hypothetical protein
small	L05_1084741_1084741	5	1084741	nitrogen_shallow	Total Nitrogen Topsoil	Os05g0119400		1004569	1008694	KIP1-like domain containing protein
small	L05_1084741_1084741	5	1084741	nitrogen_shallow	Total Nitrogen Topsoil	Os05g0119600		1010651	1012854	Similar to Protein binding protein
small	L05_1084741_1084741	5	1084741	nitrogen_shallow	Total Nitrogen Topsoil	Os05g0119700		1014025	1014658	Conserved hypothetical protein
small	L05_1084741_1084741	5	1084741	nitrogen_shallow	Total Nitrogen Topsoil	Os05g0119850		1014301	1016657	Hypothetical protein
small	L05_1084741_1084741	5	1084741	nitrogen_shallow	Total Nitrogen Topsoil	Os05g0120000	OsABCG10	1042096	1044138	Similar to Stigma/style ABC transporter
small	L05_1084741_1084741	5	1084741	nitrogen_shallow	Total Nitrogen Topsoil	Os05g0120050		1042127	1044049	Hypothetical protein
small	L05_1084741_1084741	5	1084741	nitrogen_shallow	Total Nitrogen Topsoil	Os05g0120100		1045879	1049359	Similar to Splicing factor RSZ33
small	L05_1084741_1084741	5	1084741	nitrogen_shallow	Total Nitrogen Topsoil	Os05g0120200	OsABCG11	1050046	1052382	Similar to ATPase%2C coupled to transmembrane movement of substances
small	L05_1084741_1084741	5	1084741	nitrogen_shallow	Total Nitrogen Topsoil	Os05g0120250		1050054	1050380	Hypothetical protein
small	L05_1084741_1084741	5	1084741	nitrogen_shallow	Total Nitrogen Topsoil	Os05g0120300		1060912	1061952	Conserved hypothetical protein
small	L05_1084741_1084741	5	1084741	nitrogen_shallow	Total Nitrogen Topsoil	Os05g0120700		1084753	1086017	ATPase%2C P-type%2C K/Mg/Cd/Cu/Zn/Na/Ca/Na/H-transporter family protein
small	L05_1084741_1084741	5	1084741	nitrogen_shallow	Total Nitrogen Topsoil	Os05g0120800		1103397	1105229	Protein of unknown function DUF2870 domain containing protein
small	L05_1084741_1084741	5	1084741	nitrogen_shallow	Total Nitrogen Topsoil	Os05g0120900		1108823	1110025	Conserved hypothetical protein
small	L05_1084741_1084741	5	1084741	nitrogen_shallow	Total Nitrogen Topsoil	Os05g0121000		1115776	1118059	Protein of unknown function DUF1218 family protein
small	L05_1084741_1084741	5	1084741	nitrogen_shallow	Total Nitrogen Topsoil	Os05g0121100		1122713	1126860	Conserved hypothetical protein
small	L05_1084741_1084741	5	1084741	nitrogen_shallow	Total Nitrogen Topsoil	Os05g0121200		1127011	1132408	Similar to Transmembrane transport protein-like protein
small	L05_1084741_1084741	5	1084741	nitrogen_shallow	Total Nitrogen Topsoil	Os05g0121400		1142017	1145752	Conserved hypothetical protein
small	L05_1084741_1084741	5	1084741	nitrogen_shallow	Total Nitrogen Topsoil	Os05g0121500		1146334	1147106	Similar to structural constituent of ribosome
small	L05_1084741_1084741	5	1084741	nitrogen_shallow	Total Nitrogen Topsoil	Os05g0121600	RSR1	1156300	1159703	AP2/EREBP family transcription factor%2C Starch biosynthesi
small	L05_1084741_1084741	5	1084741	nitrogen_shallow	Total Nitrogen Topsoil	Os05g0121700	OsRAD51B	1174481	1190655	DNA repair and recombination%2C RecA-like domain containing protein
small	L05_1084741_1084741	5	1084741	nitrogen_shallow	Total Nitrogen Topsoil	Os05g0121725		1190748	1190803	Non-protein coding transcript
small	L05_1084741_1084741	5	1084741	nitrogen_shallow	Total Nitrogen Topsoil	Os05g0121750		1192862	1193809	Hypothetical conserved gene
small	L05_1084741_1084741	5	1084741	nitrogen_shallow	Total Nitrogen Topsoil	Os05g0121800		1195081	1199226	Conserved hypothetical protein
small	L05_1084741_1084741	5	1084741	nitrogen_shallow	Total Nitrogen Topsoil	Os05g0121850		1199247	1201035	Hypothetical gene
small	L05_1084741_1084741	5	1084741	nitrogen_shallow	Total Nitrogen Topsoil	Os05g0121900		1199358	1201038	Similar to Phosphate/phosphoenolpyruvate translocator protein-like
small	L05_1084741_1084741	5	1084741	nitrogen_shallow	Total Nitrogen Topsoil	Os05g0122001		1203946	1204615	Conserved hypothetical protein
small	L05_1084741_1084741	5	1084741	nitrogen_shallow	Total Nitrogen Topsoil	Os05g0122400		1222843	1230989	Hypothetical conserved gene
small	L05_1084741_1084741	5	1084741	nitrogen_shallow	Total Nitrogen Topsoil	Os05g0122500		1231013	1232703	Similar to PWWP domain containing protein%2C expressed
small	L06_8184432_8184432	6	8184432	bio8	Mean Temperature of Wettest Quarter	Os06g0255001		8034209	8035027	Non-protein coding transcript
small	L06_8184432_8184432	6	8184432	bio8	Mean Temperature of Wettest Quarter	Os06g0255100		8038476	8041831	2OG-Fe(II) oxygenase domain containing protein
small	L06_8184432_8184432	6	8184432	bio8	Mean Temperature of Wettest Quarter	Os06g0255200		8043566	8049994	Conserved hypothetical protein
small	L06_8184432_8184432	6	8184432	bio8	Mean Temperature of Wettest Quarter	Os06g0255300	OsSYD	8063404	8067361	Conserved hypothetical protein
small	L06_8184432_8184432	6	8184432	bio8	Mean Temperature of Wettest Quarter	Os06g0255400		8069204	8069983	Similar to Nudix hydrolase 18%2C mitochondrial precursor (EC 3.6.1.-) (AtNUDT18)
small	L06_8184432_8184432	6	8184432	bio8	Mean Temperature of Wettest Quarter	Os06g0255700		8097302	8104472	DEAD-like helicase%2C N-terminal domain containing protein
small	L06_8184432_8184432	6	8184432	bio8	Mean Temperature of Wettest Quarter	Os06g0255900	OsEXO70F5	8116249	8119845	Conserved hypothetical protein
small	L06_8184432_8184432	6	8184432	bio8	Mean Temperature of Wettest Quarter	Os06g0256000		8127437	8129334	Conserved hypothetical protein
small	L06_8184432_8184432	6	8184432	bio8	Mean Temperature of Wettest Quarter	Os06g0256200		8129560	8134453	Similar to Keratinocytes proline-rich protein
small	L06_8184432_8184432	6	8184432	bio8	Mean Temperature of Wettest Quarter	Os06g0256300		8142728	8147085	Similar to Calmodulin-binding heat-shock protein
small	L06_8184432_8184432	6	8184432	bio8	Mean Temperature of Wettest Quarter	Os06g0256500	Pgi2(Pgib)	8152444	8159313	Similar to Glucose-6-phosphate isomerase
small	L06_8184432_8184432	6	8184432	bio8	Mean Temperature of Wettest Quarter	Os06g0256600		8162028	8166874	Conserved hypothetical protein
small	L06_8184432_8184432	6	8184432	bio8	Mean Temperature of Wettest Quarter	Os06g0256800		8176855	8177675	Hypothetical conserved gene
small	L06_8184432_8184432	6	8184432	bio8	Mean Temperature of Wettest Quarter	Os06g0256900	OsGH9B3	8178991	8184548	Similar to Endo-beta-1%2C4-glucanase precursor (EC 3.2.1.4)
small	L06_8184432_8184432	6	8184432	bio8	Mean Temperature of Wettest Quarter	Os06g0257050		8179502	8184497	Hypothetical protein
small	L06_8184432_8184432	6	8184432	bio8	Mean Temperature of Wettest Quarter	Os06g0257200		8194555	8198058	Similar to Signal recognition particle 9 kDa protein
small	L06_8184432_8184432	6	8184432	bio8	Mean Temperature of Wettest Quarter	Os06g0257450	ST1	8230555	8232480	Ribonucleotide reductase%2C Chloroplast biogenesi
small	L06_8184432_8184432	6	8184432	bio8	Mean Temperature of Wettest Quarter	Os06g0257600	OsGELP82	8236902	8238699	Esterase%2C SGNH hydrolase-type domain containing protein
small	L06_8184432_8184432	6	8184432	bio8	Mean Temperature of Wettest Quarter	Os06g0258000	R2R3-MYB	8251038	8252390	Similar to Typical P-type R2R3 Myb protein (Fragment)
small	L06_8184432_8184432	6	8184432	bio8	Mean Temperature of Wettest Quarter	Os06g0258500		8283058	8283486	Myb transcription factor domain containing protein
small	L06_8184432_8184432	6	8184432	bio8	Mean Temperature of Wettest Quarter	Os06g0258900		8301780	8316896	NAD(P)-binding domain containing protein
small	L06_8184432_8184432	6	8184432	bio8	Mean Temperature of Wettest Quarter	Os06g0259000		8319050	8321692	Hypothetical conserved gene
small	L10_17230753_17230753	10	17230753	bio8	Mean Temperature of Wettest Quarter	Os10g0463400	EF1	17076098	17081344	B-type response regulator%2C Floral inducer to promote short-day (SD) flowering pathwa
small	L10_17230753_17230753	10	17230753	bio8	Mean Temperature of Wettest Quarter	Os10g0463600		17089205	17089666	Non-protein coding transcript
small	L10_17230753_17230753	10	17230753	bio8	Mean Temperature of Wettest Quarter	Os10g0463800	FLO7	17112008	17115350	Domain of unknown function%2C DUF1338%2C containing green-plant-unique protein%2C Regulation of starch synthesis and amyloplast development%2C Peripheral endosperm developmen
small	L10_17230753_17230753	10	17230753	bio8	Mean Temperature of Wettest Quarter	Os10g0463900		17116339	17116723	Conserved hypothetical protein
small	L10_17230753_17230753	10	17230753	bio8	Mean Temperature of Wettest Quarter	Os10g0464000		17117290	17119815	Similar to Hypersensitive-induced response protein
small	L10_17230753_17230753	10	17230753	bio8	Mean Temperature of Wettest Quarter	Os10g0464050		17117594	17117944	Non-protein coding transcript
small	L10_17230753_17230753	10	17230753	bio8	Mean Temperature of Wettest Quarter	Os10g0464100	OsWD40-176	17120644	17124734	WD40 repeat-like domain containing protein
small	L10_17230753_17230753	10	17230753	bio8	Mean Temperature of Wettest Quarter	Os10g0464300		17132122	17132676	AWPM-19-like family protein
small	L10_17230753_17230753	10	17230753	bio8	Mean Temperature of Wettest Quarter	Os10g0464350		17132146	17132485	Hypothetical protein
small	L10_17230753_17230753	10	17230753	bio8	Mean Temperature of Wettest Quarter	Os10g0464400		17133478	17137843	Haloacid dehalogenase-like hydrolase domain containing protein
small	L10_17230753_17230753	10	17230753	bio8	Mean Temperature of Wettest Quarter	Os10g0464500		17140936	17145821	Zinc finger%2C RING-type domain containing protein
small	L10_17230753_17230753	10	17230753	bio8	Mean Temperature of Wettest Quarter	Os10g0464800		17152945	17157443	Zinc finger%2C RING-type domain containing protein
small	L10_17230753_17230753	10	17230753	bio8	Mean Temperature of Wettest Quarter	Os10g0464901		17153141	17156958	Hypothetical protein
small	L10_17230753_17230753	10	17230753	bio8	Mean Temperature of Wettest Quarter	Os10g0465000	OsWD40-177	17158115	17163197	Hypothetical conserved gene
small	L10_17230753_17230753	10	17230753	bio8	Mean Temperature of Wettest Quarter	Os10g0465175		17164709	17165494	Hypothetical gene
small	L10_17230753_17230753	10	17230753	bio8	Mean Temperature of Wettest Quarter	Os10g0465300		17170773	17171264	Conserved hypothetical protein
small	L10_17230753_17230753	10	17230753	bio8	Mean Temperature of Wettest Quarter	Os10g0465700	OsSTA246	17180759	17183189	Similar to Beta-amylase PCT-BMYI (EC 3.2.1.2)
small	L10_17230753_17230753	10	17230753	bio8	Mean Temperature of Wettest Quarter	Os10g0465800	OsRPL21.2	17184397	17184789	Similar to 60S ribosomal protein L21
small	L10_17230753_17230753	10	17230753	bio8	Mean Temperature of Wettest Quarter	Os10g0465900		17186500	17190028	Similar to Kinase%2C pfkB family protein
small	L10_17230753_17230753	10	17230753	bio8	Mean Temperature of Wettest Quarter	Os10g0465950		17191416	17192117	Hypothetical conserved gene
small	L10_17230753_17230753	10	17230753	bio8	Mean Temperature of Wettest Quarter	Os10g0466000		17192343	17195661	Conserved hypothetical protein
small	L10_17230753_17230753	10	17230753	bio8	Mean Temperature of Wettest Quarter	Os10g0466100		17198438	17200621	Similar to predicted protein
small	L10_17230753_17230753	10	17230753	bio8	Mean Temperature of Wettest Quarter	Os10g0466200		17201518	17203079	Ribosomal protein L11 family protein
small	L10_17230753_17230753	10	17230753	bio8	Mean Temperature of Wettest Quarter	Os10g0466300	OsWD40-178	17203587	17210619	Similar to Yarrowia lipolytica chromosome C of strain CLIB99 of Yarrowia lipolytica
small	L10_17230753_17230753	10	17230753	bio8	Mean Temperature of Wettest Quarter	Os10g0466500	OsCCT34	17221688	17224614	CCT domain containing protein
small	L10_17230753_17230753	10	17230753	bio8	Mean Temperature of Wettest Quarter	Os10g0466700		17227374	17229369	Similar to 60S ribosomal protein L17
small	L10_17230753_17230753	10	17230753	bio8	Mean Temperature of Wettest Quarter	Os10g0466800		17236433	17237309	Conserved hypothetical protein
small	L10_17230753_17230753	10	17230753	bio8	Mean Temperature of Wettest Quarter	Os10g0467000		17243714	17244600	Conserved hypothetical protein
small	L10_17230753_17230753	10	17230753	bio8	Mean Temperature of Wettest Quarter	Os10g0467100		17249628	17249923	Conserved hypothetical protein
small	L10_17230753_17230753	10	17230753	bio8	Mean Temperature of Wettest Quarter	Os10g0467200		17250766	17255582	Peroxisome assembly%2C p12 domain containing protein
small	L10_17230753_17230753	10	17230753	bio8	Mean Temperature of Wettest Quarter	Os10g0467600	p28	17258200	17261223	Similar to cap-binding protein p28
small	L10_17230753_17230753	10	17230753	bio8	Mean Temperature of Wettest Quarter	Os10g0467850		17262014	17266550	Hypothetical protein
small	L10_17230753_17230753	10	17230753	bio8	Mean Temperature of Wettest Quarter	Os10g0467800	CESA7	17262050	17266561	Secondary wall-specific cellulose synthase%2C Secondary cell wall formatio
small	L10_17230753_17230753	10	17230753	bio8	Mean Temperature of Wettest Quarter	Os10g0467900		17267138	17273224	Protein kinase%2C catalytic domain domain containing protein
small	L10_17230753_17230753	10	17230753	bio8	Mean Temperature of Wettest Quarter	Os10g0468250		17296719	17298113	Putative harbinger transposase-derived nuclease domain containing protein
small	L10_17230753_17230753	10	17230753	bio8	Mean Temperature of Wettest Quarter	Os10g0468301		17298120	17299994	Hypothetical conserved gene
small	L10_17230753_17230753	10	17230753	bio8	Mean Temperature of Wettest Quarter	Os10g0468500		17312261	17316877	Serine/threonine protein kinase-related domain containing protein
small	L10_17230753_17230753	10	17230753	bio8	Mean Temperature of Wettest Quarter	Os10g0468600		17316855	17317789	Hypothetical protein
small	L10_17230753_17230753	10	17230753	bio8	Mean Temperature of Wettest Quarter	Os10g0468800		17319498	17321082	Hypothetical conserved gene
small	L10_17230753_17230753	10	17230753	bio8	Mean Temperature of Wettest Quarter	Os10g0469000		17330457	17335301	Hypothetical conserved gene
small	L10_17230753_17230753	10	17230753	bio8	Mean Temperature of Wettest Quarter	Os10g0468950		17330457	17335301	Hypothetical protein
small	L10_17230753_17230753	10	17230753	bio8	Mean Temperature of Wettest Quarter	Os10g0469100		17345537	17350070	Hypothetical protein
small	L10_17230753_17230753	10	17230753	bio8	Mean Temperature of Wettest Quarter	Os10g0469300		17346611	17349754	Leucine-rich repeat%2C N-terminal domain containing protein
small	L10_17230753_17230753	10	17230753	bio8	Mean Temperature of Wettest Quarter	Os10g0469600		17357738	17361914	Similar to Leucine Rich Repeat family protein%2C expressed
small	L10_17230753_17230753	10	17230753	bio8	Mean Temperature of Wettest Quarter	Os10g0469700		17365026	17366810	Leucine-rich repeat%2C typical subtype containing protein
small	L10_17230753_17230753	10	17230753	bio8	Mean Temperature of Wettest Quarter	Os10g0469900		17374458	17378953	TGF-beta receptor%2C type I/II extracellular region family protein
small	L10_18680660_18680660	10	18680660	nitrogen_shallow	Total Nitrogen Topsoil	Os10g0488800	OSMYOVIIIB	18532794	18539779	Myosin head%2C motor region domain containing protein
small	L10_18680660_18680660	10	18680660	nitrogen_shallow	Total Nitrogen Topsoil	Os10g0488850		18540967	18542668	Hypothetical gene
small	L10_18680660_18680660	10	18680660	nitrogen_shallow	Total Nitrogen Topsoil	Os10g0488900		18541553	18542794	Pentatricopeptide repeat domain containing protein
small	L10_18680660_18680660	10	18680660	nitrogen_shallow	Total Nitrogen Topsoil	Os10g0489000		18545102	18546241	Similar to FIP1
small	L10_18680660_18680660	10	18680660	nitrogen_shallow	Total Nitrogen Topsoil	Os10g0489100	OsPRMT6a	18548196	18552718	Methyltransferase type 12 domain containing protein
small	L10_18680660_18680660	10	18680660	nitrogen_shallow	Total Nitrogen Topsoil	Os10g0489200		18552974	18559649	Similar to DNA ligase (EC 6.5.1.1) (Polydeoxyribonucleotide synthase [ATP])
small	L10_18680660_18680660	10	18680660	nitrogen_shallow	Total Nitrogen Topsoil	Os10g0489301		18560932	18561435	Putative ripening-related protein 6
small	L10_18680660_18680660	10	18680660	nitrogen_shallow	Total Nitrogen Topsoil	Os10g0489350		18561003	18561415	Non-protein coding transcript
small	L10_18680660_18680660	10	18680660	nitrogen_shallow	Total Nitrogen Topsoil	Os10g0489399		18565005	18565353	Non-protein coding transcript
small	L10_18680660_18680660	10	18680660	nitrogen_shallow	Total Nitrogen Topsoil	Os10g0489448		18572698	18575727	Hypothetical protein
small	L10_18680660_18680660	10	18680660	nitrogen_shallow	Total Nitrogen Topsoil	Os10g0489500		18572698	18575857	Similar to terpene synthase 2
small	L10_18680660_18680660	10	18680660	nitrogen_shallow	Total Nitrogen Topsoil	Os10g0489650		18579905	18580739	Conserved hypothetical protein
small	L10_18680660_18680660	10	18680660	nitrogen_shallow	Total Nitrogen Topsoil	Os10g0489800		18588277	18590938	Protein of unknown function DUF1308 family protein
small	L10_18680660_18680660	10	18680660	nitrogen_shallow	Total Nitrogen Topsoil	Os10g0489900		18591175	18595632	Similar to CDT1a protein
small	L10_18680660_18680660	10	18680660	nitrogen_shallow	Total Nitrogen Topsoil	Os10g0490100		18598558	18599387	Virulence factor%2C pectin lyase fold family protein
small	L10_18680660_18680660	10	18680660	nitrogen_shallow	Total Nitrogen Topsoil	Os10g0490400		18621070	18621528	Similar to OSIGBa0135K14.7 protein
small	L10_18680660_18680660	10	18680660	nitrogen_shallow	Total Nitrogen Topsoil	Os10g0490534		18628907	18629394	Hypothetical protein
small	L10_18680660_18680660	10	18680660	nitrogen_shallow	Total Nitrogen Topsoil	Os10g0490666		18631316	18631966	Similar to Barwin-related endoglucanase
small	L10_18680660_18680660	10	18680660	nitrogen_shallow	Total Nitrogen Topsoil	Os10g0490800		18635437	18636123	Similar to Secretory protein
small	L10_18680660_18680660	10	18680660	nitrogen_shallow	Total Nitrogen Topsoil	Os10g0490900		18637489	18638521	Similar to Secretory protein
small	L10_18680660_18680660	10	18680660	nitrogen_shallow	Total Nitrogen Topsoil	Os10g0491000		18640397	18641882	Plant Basic Secretory Protein family protein
small	L10_18680660_18680660	10	18680660	nitrogen_shallow	Total Nitrogen Topsoil	Os10g0491100		18642323	18644861	Hypothetical conserved gene
small	L10_18680660_18680660	10	18680660	nitrogen_shallow	Total Nitrogen Topsoil	Os10g0491250		18651725	18651945	Similar to Chlorophyll a-b binding protein 3C-like
small	L10_18680660_18680660	10	18680660	nitrogen_shallow	Total Nitrogen Topsoil	Os10g0491400		18656488	18657276	Conserved hypothetical protein
small	L10_18680660_18680660	10	18680660	nitrogen_shallow	Total Nitrogen Topsoil	Os10g0491450		18657752	18658090	Conserved hypothetical protein
small	L10_18680660_18680660	10	18680660	nitrogen_shallow	Total Nitrogen Topsoil	Os10g0491801		18666474	18667000	Similar to ubiquitin
small	L10_18680660_18680660	10	18680660	nitrogen_shallow	Total Nitrogen Topsoil	Os10g0491900		18667175	18669329	D111/G-patch domain containing protein
small	L10_18680660_18680660	10	18680660	nitrogen_shallow	Total Nitrogen Topsoil	Os10g0492000		18670868	18676503	Conserved hypothetical protein
small	L10_18680660_18680660	10	18680660	nitrogen_shallow	Total Nitrogen Topsoil	Os10g0492101		18678132	18678989	Hypothetical conserved gene
small	L10_18680660_18680660	10	18680660	nitrogen_shallow	Total Nitrogen Topsoil	Os10g0492200		18682981	18685457	Glycosyltransferase AER61%2C uncharacterized domain containing protein
small	L10_18680660_18680660	10	18680660	nitrogen_shallow	Total Nitrogen Topsoil	Os10g0492300		18687994	18693376	Similar to IAP100
small	L10_18680660_18680660	10	18680660	nitrogen_shallow	Total Nitrogen Topsoil	Os10g0492400		18697375	18700436	Similar to Protein kinase domain containing protein%2C expressed
small	L10_18680660_18680660	10	18680660	nitrogen_shallow	Total Nitrogen Topsoil	Os10g0492500		18700552	18702339	Similar to Tonoplast membrane integral protein ZmTIP3-1
small	L10_18680660_18680660	10	18680660	nitrogen_shallow	Total Nitrogen Topsoil	Os10g0492600	OsTIP3	18701151	18702537	Similar to Tonoplast membrane integral protein ZmTIP3-1
small	L10_18680660_18680660	10	18680660	nitrogen_shallow	Total Nitrogen Topsoil	Os10g0492800		18703209	18706226	Similar to Ser/Thr protein phosphatase family
small	L10_18680660_18680660	10	18680660	nitrogen_shallow	Total Nitrogen Topsoil	Os10g0492900		18707782	18710608	Similar to alpha-galactosidase
small	L10_18680660_18680660	10	18680660	nitrogen_shallow	Total Nitrogen Topsoil	Os10g0493100	PPR1	18718071	18722354	K Homology%2C type 1 domain containing protein
small	L10_18680660_18680660	10	18680660	nitrogen_shallow	Total Nitrogen Topsoil	Os10g0493201		18719432	18719961	Non-protein coding transcript
small	L10_18680660_18680660	10	18680660	nitrogen_shallow	Total Nitrogen Topsoil	Os10g0493300		18723961	18725462	Hypothetical protein
small	L10_18680660_18680660	10	18680660	nitrogen_shallow	Total Nitrogen Topsoil	Os10g0493600	alphaGa1	18733290	18741383	Alpha-galactosidase precursor (EC 3.2.1.22) (Melibiase) (Alpha-D- galactoside galactohydrolase)
small	L10_18680660_18680660	10	18680660	nitrogen_shallow	Total Nitrogen Topsoil	Os10g0493800		18747265	18750250	Small nuclear RNA activating complex (SNAPc)%2C subunit SNAP43 domain containing protein
small	L10_18680660_18680660	10	18680660	nitrogen_shallow	Total Nitrogen Topsoil	Os10g0493850		18750657	18753568	Hypothetical protein
small	L10_18680660_18680660	10	18680660	nitrogen_shallow	Total Nitrogen Topsoil	Os10g0493900		18752243	18753905	Protein of unknown function DUF6%2C transmembrane domain containing protein
small	L10_18680660_18680660	10	18680660	nitrogen_shallow	Total Nitrogen Topsoil	Os10g0494000		18754188	18758086	Protein of unknown function DUF789 family protein
small	L10_18680660_18680660	10	18680660	nitrogen_shallow	Total Nitrogen Topsoil	Os10g0494200		18773314	18777390	Similar to N-acetyl-gamma-glutamyl-phosphate reductase
small	L10_18680660_18680660	10	18680660	nitrogen_shallow	Total Nitrogen Topsoil	Os10g0494300	ABCG26	18784891	18790563	ATP binding cassette G transporter%2C Regulation of male reproduction%2C Anther cuticle developmen
small	L10_18680660_18680660	10	18680660	nitrogen_shallow	Total Nitrogen Topsoil	Os10g0494400		18784962	18790307	Hypothetical protein
small	L10_18680660_18680660	10	18680660	nitrogen_shallow	Total Nitrogen Topsoil	Os10g0494500	OsRFP	18794555	18798458	Zinc finger%2C C2H2-type domain containing protein
small	L10_18680660_18680660	10	18680660	nitrogen_shallow	Total Nitrogen Topsoil	Os10g0494800	OsKTN80a	18798798	18805869	Katanin regulatory subunit P80a%2C Microtubule stabilizer%2C Root growth via regulating the cell elongation and divisio
small	L10_18680660_18680660	10	18680660	nitrogen_shallow	Total Nitrogen Topsoil	Os10g0494950		18808426	18811094	Protein of unknown function DUF3615 domain containing protein
small	L10_18680660_18680660	10	18680660	nitrogen_shallow	Total Nitrogen Topsoil	Os10g0495000		18813618	18819650	K Homology%2C type 1%2C subgroup domain containing protein
small	L10_18680660_18680660	10	18680660	nitrogen_shallow	Total Nitrogen Topsoil	Os10g0495050		18817318	18817835	Non-protein coding transcript
small	L10_18680660_18680660	10	18680660	nitrogen_shallow	Total Nitrogen Topsoil	Os10g0495075		18821456	18825084	Hypothetical protein
small	L10_18680660_18680660	10	18680660	nitrogen_shallow	Total Nitrogen Topsoil	Os10g0495100	PPR454	18823677	18825328	Similar to Fertility restorer
small	L11_16643885_16643885	11	16643885	bio3	Isothermality	Os11g0475500		16506997	16507900	Conserved hypothetical protein
small	L11_16643885_16643885	11	16643885	bio3	Isothermality	Os11g0475600	HWH2	16510126	16512578	Hexose transporter%2C Hybrid breakdown (HB
small	L11_16643885_16643885	11	16643885	bio3	Isothermality	Os11g0476333		16627019	16631252	Hypothetical gene
small	L11_16643885_16643885	11	16643885	bio3	Isothermality	Os11g0476667		16638643	16639079	Hypothetical protein
small	L11_16643885_16643885	11	16643885	bio3	Isothermality	Os11g0477400		16708780	16734836	Hypothetical conserved gene
small	L11_16643885_16643885	11	16643885	bio3	Isothermality	Os11g0479000		16743419	16744480	Conserved hypothetical protein
small	L11_16643885_16643885	11	16643885	bio3	Isothermality	Os11g0479100		16751786	16758978	Similar to NB-ARC domain containing protein%2C expressed
small	L11_16643885_16643885	11	16643885	bio3	Isothermality	Os11g0479232		16768640	16772209	Similar to Gpi16 subunit%2C GPI transamidase component family protein%2C expressed
small	L11_16643885_16643885	11	16643885	bio3	Isothermality	Os11g0479300		16774878	16780258	Similar to OSIGBa0135C09.4 protein
small	L11_16643885_16643885	11	16643885	bio3	Isothermality	Os11g0479400		16781662	16782881	Similar to Leucine Rich Repeat family protein
small	L12_23635879_23635879	12	23635879	bio3	Isothermality	Os12g0570400		23491876	23492991	Conserved hypothetical protein
small	L12_23635879_23635879	12	23635879	bio3	Isothermality	Os12g0570500	OsSTA286	23494449	23499242	Glycoside hydrolase%2C family 5%2C conserved site domain containing protein
small	L12_23635879_23635879	12	23635879	bio3	Isothermality	Os12g0570600		23494475	23499181	Hypothetical protein
small	L12_23635879_23635879	12	23635879	bio3	Isothermality	Os12g0570700	OsMT1a	23501423	23502359	Similar to Metallothionein-like protein type 1
small	L12_23635879_23635879	12	23635879	bio3	Isothermality	Os12g0571000	OsMT1g	23512501	23513406	Metallothionein-like protein type 1
small	L12_23635879_23635879	12	23635879	bio3	Isothermality	Os12g0571100	MTI4C	23515075	23516013	Metallothionein-like protein%2C ROS (reactive oxygen species) scavenger%2C Antioxidan
small	L12_23635879_23635879	12	23635879	bio3	Isothermality	Os12g0571200		23516655	23518441	Similar to Mitochondrial import inner membrane translocase subunit Tim9
small	L12_23635879_23635879	12	23635879	bio3	Isothermality	Os12g0571300		23519969	23521221	Conserved hypothetical protein
small	L12_23635879_23635879	12	23635879	bio3	Isothermality	Os12g0571400	OsRALF-39	23524209	23524834	Conserved hypothetical protein
small	L12_23635879_23635879	12	23635879	bio3	Isothermality	Os12g0571500	OsRALF-40	23526524	23527156	Conserved hypothetical protein
small	L12_23635879_23635879	12	23635879	bio3	Isothermality	Os12g0571600	OsRALF-41	23530356	23531011	Hypothetical protein
small	L12_23635879_23635879	12	23635879	bio3	Isothermality	Os12g0571700	OsRALF-42	23532610	23533191	Conserved hypothetical protein
small	L12_23635879_23635879	12	23635879	bio3	Isothermality	Os12g0571900		23545376	23554463	Tetratricopeptide-like helical domain containing protein
small	L12_23635879_23635879	12	23635879	bio3	Isothermality	Os12g0572000	OsMYB91	23554928	23560551	R2R3-type MYB transcription factor%2C Adaptive growth%2C Salt toleranc
small	L12_23635879_23635879	12	23635879	bio3	Isothermality	Os12g0572300		23584169	23585132	Similar to Pre-mRNA splicing factor (Fragment)
small	L12_23635879_23635879	12	23635879	bio3	Isothermality	Os12g0572400		23589647	23593482	Similar to SC35-like splicing factor SCL30%2C 30 kD
small	L12_23635879_23635879	12	23635879	bio3	Isothermality	Os12g0572500		23596228	23600217	Region of unknown function XH domain containing protein
small	L12_23635879_23635879	12	23635879	bio3	Isothermality	Os12g0572601		23602746	23604587	Hypothetical gene
small	L12_23635879_23635879	12	23635879	bio3	Isothermality	Os12g0572700		23602840	23604420	Exostosin-like domain containing protein
small	L12_23635879_23635879	12	23635879	bio3	Isothermality	Os12g0572800	MEL2	23606086	23613017	RNA-Recognition-Motif (RRM) protein%2C Regulation of the premeiotic G1/S-phase transition of germ cell
small	L12_23635879_23635879	12	23635879	bio3	Isothermality	Os12g0572750		23606947	23608522	Hypothetical protein
small	L12_23635879_23635879	12	23635879	bio3	Isothermality	Os12g0573000		23617099	23624066	Domain of unknown function DUF304l domain containing protein
small	L12_23635879_23635879	12	23635879	bio3	Isothermality	Os12g0573200		23634672	23637678	GRAS transcription factor domain containing protein
small	L12_23635879_23635879	12	23635879	bio3	Isothermality	Os12g0573600		23663142	23663722	Similar to predicted protein
small	L12_23635879_23635879	12	23635879	bio3	Isothermality	Os12g0573800		23670086	23673047	Conserved hypothetical protein
small	L12_23635879_23635879	12	23635879	bio3	Isothermality	Os12g0573900		23674545	23677352	Conserved hypothetical protein
small	L12_23635879_23635879	12	23635879	bio3	Isothermality	Os12g0574000	OsATL10	23687585	23691107	Amino acid transporter%2C transmembrane domain containing protein
small	L12_23635879_23635879	12	23635879	bio3	Isothermality	Os12g0574400		23703442	23712905	Similar to BPM
small	L12_23635879_23635879	12	23635879	bio3	Isothermality	Os12g0574500		23708301	23709505	Hypothetical protein
small	L12_23635879_23635879	12	23635879	bio3	Isothermality	Os12g0574700		23717571	23719674	Similar to lectin-like receptor kinase 7
small	L12_23635879_23635879	12	23635879	bio3	Isothermality	Os12g0574800		23725985	23729782	Conserved hypothetical protein
small	L12_23635879_23635879	12	23635879	bio3	Isothermality	Os12g0574900		23729946	23734874	Similar to Asparagine synthase family protein
small	L12_23635879_23635879	12	23635879	bio3	Isothermality	Os12g0575000		23735825	23736773	Protein of unknown function DUF1118 family protein
small	L12_23635879_23635879	12	23635879	bio3	Isothermality	Os12g0575200		23737238	23739742	Similar to cDNA clone:001-021-F10%2C full insert sequence
small	L12_23635879_23635879	12	23635879	bio3	Isothermality	Os12g0575300		23739977	23740564	Conserved hypothetical protein
small	L12_23635879_23635879	12	23635879	bio3	Isothermality	Os12g0575400		23750068	23750655	Conserved hypothetical protein
small	L12_23635879_23635879	12	23635879	bio3	Isothermality	Os12g0576100		23782933	23783505	Conserved hypothetical protein

## Sheet: Table_S2
Table S2. Summary statistics of environmental variables derived from locations of ORSC accessions
variable	min	max	median	CV (sd/mean)
cfvo_shallow	2.95	28.055	9.35	47.08
cfvo_deep	4	33.5	12.9	42.89
cec_shallow	7.96	32.75	17.145	28.73
cec_deep	8.3	36.9	18.95	30.23
silt_shallow	20.205	48.05	30.7	0.18
silt_deep	22.9	52.2	34	0.17
soc_shallow	3.875	191.64	9.875	1.45
soc_deep	2	231.4	7.7	1.84
sand_shallow	8.28	40.6	25.05	0.27
sand_deep	9.5	44.9	27.6	0.26
phh2o_shallow	4.26	6.97	5.31	0.11
phh2o_deep	4.8	7.8	6	0.11
ocd_shallow	7.895	20.22	11.875	0.23
ocd_deep	3.1	16.6	5.5	0.45
nitrogen_shallow	0.392	2.9925	1.018	0.47
nitrogen_deep	0.29	3.25	0.82	0.6
clay_shallow	20.71	50.735	33.35	0.15
clay_deep	23.9	59.3	37.2	0.15
bd_shallow	0.9545	1.562	1.2275	0.09
bd_deep	1.09	1.76	1.38	0.08
bio1	159	281	262	0.1
bio2	66	131	96	0.16
bio3	31	90	50	0.28
bio4	268	6566	2442.5	0.64
bio5	268	425	342	0.09
bio6	21	226	147	0.33
bio7	92	326	196.5	0.32
bio8	205	295	271	0.06
bio9	97	287	230.5	0.19
bio10	208	334	288	0.07
bio11	87	271	226.5	0.21
bio12	609	3706	1658	0.37
bio13	131	1321	332.5	0.44
bio14	0	200	6	1.72
bio15	20	152	86	0.29
bio16	352	2974	911	0.42
bio17	0	639	38	1.38
bio18	53	1730	411	0.7
bio19	6	2167	53	1.81

## Sheet: Table_S3
Table S3. Significant SNPs identified from GWA on environmental variables
SNP	trait	panel	variable
S4_31250091	clay_shallow	full	soil
S6_13274786	clay_shallow	full	soil
S10_18680660	nitrogen_shallow	full	soil
S2_21226864	ocd_deep	full	soil
S2_21226872	ocd_deep	full	soil
S2_21226875	ocd_deep	full	soil
S3_29472050	ocd_deep	full	soil
S4_17233185	ocd_deep	full	soil
S4_17233185	ocd_shallow	full	soil
S12_23635879	bio3	med	bioclim
S2_19589675	bio3	med	bioclim
S5_1084741	bio3	med	bioclim
S1_42264777	bio10	med	bioclim
S1_8348106	bio10	med	bioclim
S11_7244074	bio10	med	bioclim
S2_23404088	bio10	med	bioclim
S3_13114933	bio10	med	bioclim
S5_22237439	bio10	med	bioclim
S6_8184432	bio10	med	bioclim
S7_5475172	bio10	med	bioclim
S9_11757612	bio10	med	bioclim
S12_19662159	bio14	med	bioclim
S12_23442132	bio14	med	bioclim
S3_23808002	bio14	med	bioclim
S5_1084741	bio14	med	bioclim
S7_8203120	bio14	med	bioclim
S7_9462893	bio14	med	bioclim
S7_9463237	bio14	med	bioclim
S8_25159571	bio14	med	bioclim
S9_7054159	bio14	med	bioclim
S12_19662159	bio17	med	bioclim
S12_23442132	bio17	med	bioclim
S3_23808002	bio17	med	bioclim
S5_1084741	bio17	med	bioclim
S7_9462893	bio17	med	bioclim
S7_9463237	bio17	med	bioclim
S8_25159571	bio17	med	bioclim
S9_7054159	bio17	med	bioclim
S6_13274786	clay_deep	med	soil
S4_31250091	clay_shallow	med	soil
S6_13274786	clay_shallow	med	soil
S5_1084741	nitrogen_shallow	med	soil
S4_17233185	ocd_deep	med	soil
S4_17233185	ocd_shallow	med	soil
S3_13114933	phh2o_deep	med	soil
S3_13114933	phh2o_shallow	med	soil
S11_16643885	bio3	small	bioclim
S12_23635879	bio3	small	bioclim
S2_19589675	bio3	small	bioclim
S5_1084741	bio3	small	bioclim
S10_17230753	bio8	small	bioclim
S5_849844	bio8	small	bioclim
S6_8184432	bio8	small	bioclim
S4_31250091	clay_shallow	small	soil
S3_29472050	nitrogen_deep	small	soil
S10_18680660	nitrogen_shallow	small	soil
S3_29472050	nitrogen_shallow	small	soil
S5_1084741	nitrogen_shallow	small	soil
S3_29472050	ocd_deep	small	soil
S4_17233185	ocd_deep	small	soil
S3_29472050	ocd_shallow	small	soil
S4_17233185	ocd_shallow	small	soil

## Sheet: Table_S4
Table S4. Correlations between phenotypes and PCs
Trait	Acronym	Dim.1	Dim.2	Dim.3	Dim.4	Dim.5
Flag leaf length	FLFLG	-0.188309	0.771023	0.0781384	-0.409913	0.144864
Flag leaf lamina width	FLFWD	0.202865	0.630098	-0.318205	0.560299	0.194639
Ligule length	LIGLT	0.673688	0.132642	0.298181	-0.118253	-0.106331
Penultimate (2nd) leaf length	X2LLT	0.192891	0.779062	0.168539	-0.376214	-0.123894
Penultimate (2nd) leaf width	X2LWD	0.580215	0.382275	-0.267686	0.600187	0.0828836
Panicle length	PNLG	0.720741	0.371168	0.172615	-0.235207	-0.0639191
Distance of nearest spikelet to the panicle base	DIST	0.76129	-0.124371	0.167368	-0.170868	0.0372897
Culm length	CULT	0.905461	-0.0646998	0.0502174	0.0325491	-0.155462
Days to 50% heading	DTHD	0.764518	-0.323229	0.0453027	0.141391	-0.301708
Culm diameter	CUDI	0.732274	0.39461	0.0496941	0.242276	-0.1781
Spikelet length	SPKLT	-0.23763	0.100646	0.788261	0.245749	-0.078591
Spikelet width	SPKWD	-0.574607	0.587417	0.1381	0.194178	-0.0435942
Sterile lemma length	STLLT	-0.431197	0.171272	0.625229	0.415064	0.00309129
Stigma length	STGLT	0.374362	-0.282787	0.327089	-0.00543517	0.725185
Anther length	ANTLT	0.727869	-0.418777	0.149352	0.0561137	0.181947
Number of empty spikelets per panicle	UNFILLED	0.421683	0.582939	-0.147085	-0.218406	0.257189
